# Supplementary material for: Set-Wise Differential Interaction between Copy Number Alterations and Gene Expressions of Lower-Grade Glioma Reveals Prognosis-Associated Pathways
Source: Entropy (Basel). 2020 Dec 18;22(12):1434. doi: 10.3390/e22121434 (PMC7765960; doi:10.3390/e22121434)
Supplement: Supplementary file 1 [file entropy-22-01434-s001.zip]

Archive with 5 entries (5 files):
- gdcoxs_entropy_supplementary_material.docx
- Supplementary_Table_1.xlsx
- Supplementary_Table_2.xlsx
- Supplementary_Table_3.xlsx
- Supplementary_Table_4.xlsx
