# Supplementary material for: Set-Wise Differential Interaction between Copy Number Alterations and Gene Expressions of Lower-Grade Glioma Reveals Prognosis-Associated Pathways
Source: Entropy (Basel). 2020 Dec 18;22(12):1434. doi: 10.3390/e22121434 (PMC7765960; doi:10.3390/e22121434)
Supplement: Supplementary file 1 [file entropy-22-01434-s001.zip › Supplementary_Table_1.xlsx]

## Sheet: gdcoxs.perm.sig.re
Pathway Name	n.CNA	n.Express	IAS1	IAS1.pvalue	IAS2	IAS.pvalue	diffIAS	diffIAS.pvalue
KEGG_CITRATE_CYCLE_TCA_CYCLE	12	12	0.226938	0	0.0690561	0	20.5454	0
KEGG_FATTY_ACID_METABOLISM	35	29	0.147471	0	0.292897	0	-19.4516	0
KEGG_STEROID_BIOSYNTHESIS	15	14	0.154948	0	0.228499	0	-9.70162	0
KEGG_OXIDATIVE_PHOSPHORYLATION	89	98	0.387837	0	0.275641	0	16.0375	0
KEGG_PURINE_METABOLISM	56	53	0.196063	0	0.107687	0	11.4959	0
KEGG_PYRIMIDINE_METABOLISM	47	47	0.291702	0	0.120832	0	22.7306	0
KEGG_CYSTEINE_AND_METHIONINE_METABOLISM	29	25	0.179676	0	0.302909	0	-16.6444	0
KEGG_PHENYLALANINE_METABOLISM	12	11	0.0239274	0	0.159747	0	-17.422	0
KEGG_TRYPTOPHAN_METABOLISM	30	29	0.206698	0	0.280061	0	-9.90869	0
KEGG_OTHER_GLYCAN_DEGRADATION	13	12	0.104713	0	0.210288	0	-13.7621	0
KEGG_O_GLYCAN_BIOSYNTHESIS	28	28	0.0839846	0	0.174738	0	-11.7293	0
KEGG_AMINO_SUGAR_AND_NUCLEOTIDE_SUGAR_METABOLISM	23	22	0.226642	0	0.118283	0	14.1981	0
KEGG_GLYCOSAMINOGLYCAN_BIOSYNTHESIS_HEPARAN_SULFATE	16	16	0.158661	0	0.246934	0	-11.6996	0
KEGG_GLYCOSPHINGOLIPID_BIOSYNTHESIS_GLOBO_SERIES	11	11	0.0667351	0	-0.0641905	0	16.6496	0
KEGG_GLYCOSPHINGOLIPID_BIOSYNTHESIS_GANGLIO_SERIES	11	11	0.0286178	0	0.284446	0	-33.5101	0
KEGG_PYRUVATE_METABOLISM	28	25	0.217693	0	0.0958709	0	15.8818	0
KEGG_BUTANOATE_METABOLISM	24	23	0.220573	0	0.132237	0	11.5865	0
KEGG_ONE_CARBON_POOL_BY_FOLATE	15	15	0.106717	0	0.260957	0	-20.3191	0
KEGG_RIBOFLAVIN_METABOLISM	13	12	0.311692	0	0.373115	0	-8.84059	0
KEGG_RETINOL_METABOLISM	56	25	0.112195	0	0.305245	0	-25.7306	0
KEGG_NITROGEN_METABOLISM	16	15	0.0800399	0	-0.094599	0	22.2346	0
KEGG_METABOLISM_OF_XENOBIOTICS_BY_CYTOCHROME_P450	53	23	0.107884	0	0.187474	0	-10.3382	0
KEGG_ABC_TRANSPORTERS	44	42	0.172154	0	0.231078	0	-7.80244	0
KEGG_BASAL_TRANSCRIPTION_FACTORS	21	20	0.183184	0	0.324419	0	-19.2133	0
KEGG_SPLICEOSOME	68	68	0.435541	0	0.517056	0	-13.4095	0
KEGG_PROTEIN_EXPORT	11	12	0.366194	0	0.456016	0	-13.7462	0
KEGG_NUCLEOTIDE_EXCISION_REPAIR	18	18	0.193299	0	0.429258	0	-33.426	0
KEGG_ERBB_SIGNALING_PATHWAY	51	49	0.260083	0	0.167357	0	12.3495	0
KEGG_OOCYTE_MEIOSIS	67	64	0.325868	0	0.214527	0	15.2747	0
KEGG_SNARE_INTERACTIONS_IN_VESICULAR_TRANSPORT	31	31	0.169601	0	0.232407	0	-8.31468	0
KEGG_LYSOSOME	93	90	0.306059	0	0.177115	0	17.4212	0
KEGG_PEROXISOME	37	35	0.161463	0	0.223101	0	-8.13078	0
KEGG_MTOR_SIGNALING_PATHWAY	26	26	0.310817	0	0.204221	0	14.5167	0
KEGG_APOPTOSIS	50	49	0.19027	0	0.284271	0	-12.6611	0
KEGG_VASCULAR_SMOOTH_MUSCLE_CONTRACTION	51	46	0.242974	0	0.0764251	0	21.7602	0
KEGG_WNT_SIGNALING_PATHWAY	94	90	0.293626	0	0.190231	0	13.9626	0
KEGG_NOTCH_SIGNALING_PATHWAY	29	29	0.243469	0	0.103345	0	18.3805	0
KEGG_VEGF_SIGNALING_PATHWAY	30	30	0.303466	0	0.193839	0	14.8586	0
KEGG_FOCAL_ADHESION	96	93	0.271731	0	0.119409	0	20.1592	0
KEGG_ADHERENS_JUNCTION	50	50	0.209009	0	0.141411	0	8.85973	0
KEGG_TOLL_LIKE_RECEPTOR_SIGNALING_PATHWAY	62	62	0.288131	0	0.101033	0	24.7812	0
KEGG_NOD_LIKE_RECEPTOR_SIGNALING_PATHWAY	49	45	0.262674	0	0.201943	0	8.1551	0
KEGG_RIG_I_LIKE_RECEPTOR_SIGNALING_PATHWAY	37	38	0.300656	0	0.436331	0	-19.9939	0
KEGG_CYTOSOLIC_DNA_SENSING_PATHWAY	16	15	0.240035	0	-0.12741	0	47.3555	0
KEGG_JAK_STAT_SIGNALING_PATHWAY	48	45	0.228629	0	0.156477	0	9.51997	0
KEGG_NATURAL_KILLER_CELL_MEDIATED_CYTOTOXICITY	60	52	0.132976	0	0.218964	0	-11.2764	0
KEGG_T_CELL_RECEPTOR_SIGNALING_PATHWAY	64	62	0.250346	0	0.164875	0	11.3511	0
KEGG_B_CELL_RECEPTOR_SIGNALING_PATHWAY	42	42	0.168484	0	0.0985965	0	9.03992	0
KEGG_FC_EPSILON_RI_SIGNALING_PATHWAY	35	34	0.24238	0	0.143061	0	13.1117	0
KEGG_LEUKOCYTE_TRANSENDOTHELIAL_MIGRATION	73	66	0.208701	0	0.132001	0	10.0367	0
KEGG_NEUROTROPHIN_SIGNALING_PATHWAY	69	66	0.343764	0	0.231409	0	15.5783	0
KEGG_LONG_TERM_DEPRESSION	10	10	0.199395	0	0.130988	0	8.93449	0
KEGG_INSULIN_SIGNALING_PATHWAY	55	51	0.225141	0	0.281273	0	-7.61896	0
KEGG_GNRH_SIGNALING_PATHWAY	57	53	0.262781	0	0.174206	0	11.8215	0
KEGG_PROGESTERONE_MEDIATED_OOCYTE_MATURATION	52	51	0.346354	0	0.229873	0	16.1577	0
KEGG_MELANOGENESIS	73	68	0.249016	0	0.0935903	0	20.3811	0
KEGG_TYPE_II_DIABETES_MELLITUS	21	20	0.198964	0	0.0895508	0	14.205	0
KEGG_MATURITY_ONSET_DIABETES_OF_THE_YOUNG	11	10	-0.0754648	0	-0.151014	0	9.72327	0
KEGG_ALDOSTERONE_REGULATED_SODIUM_REABSORPTION	15	15	0.231395	0	0.0982134	0	17.414	0
KEGG_PROXIMAL_TUBULE_BICARBONATE_RECLAMATION	13	13	0.0603977	0	-0.108869	0	21.5589	0
KEGG_PARKINSONS_DISEASE	76	88	0.406513	0	0.283115	0	17.824	0
KEGG_AMYOTROPHIC_LATERAL_SCLEROSIS_ALS	35	35	0.285003	0	0.358123	0	-10.3637	0
KEGG_HUNTINGTONS_DISEASE	103	106	0.475443	0	0.327773	0	22.4447	0
KEGG_LEISHMANIA_INFECTION	33	33	0.163999	0	0.102131	0	8.00085	0
KEGG_RENAL_CELL_CARCINOMA	37	37	0.303205	0	0.163715	0	18.7742	0
KEGG_PANCREATIC_CANCER	41	41	0.342286	0	0.169709	0	23.5322	0
KEGG_BASAL_CELL_CARCINOMA	46	44	0.154056	0	0.0902309	0	8.23065	0
KEGG_MELANOMA	49	42	0.288569	0	0.131001	0	20.9841	0
KEGG_BLADDER_CANCER	35	34	0.340488	0	0.283768	0	7.98362	3.84615e-05
KEGG_PRIMARY_IMMUNODEFICIENCY	22	19	0.0515622	0	0.116468	0	-8.30378	0
KEGG_DILATED_CARDIOMYOPATHY	57	55	0.24394	0	0.0882162	0	20.383	0
BIOCARTA_RELA_PATHWAY	10	10	0.0923601	0	0.187123	0	-12.2834	0
BIOCARTA_NO1_PATHWAY	15	13	0.169268	0	0.0771319	0	11.8895	0
BIOCARTA_ARAP_PATHWAY	15	15	0.116443	0	0.23169	0	-15.1117	0
BIOCARTA_CARM_ER_PATHWAY	12	12	0.221996	0	0.141004	0	10.6421	0
BIOCARTA_G1_PATHWAY	22	22	0.312838	0	0.169366	0	19.3876	0
BIOCARTA_CELL2CELL_PATHWAY	10	10	0.0374793	0	-0.162046	0	25.5223	0
BIOCARTA_CTCF_PATHWAY	15	15	0.261711	0	0.0939099	0	22.0648	0
BIOCARTA_CALCINEURIN_PATHWAY	11	11	0.0974588	0	0.296393	0	-26.3867	0
BIOCARTA_EGF_PATHWAY	14	14	0.199606	0	-0.145373	0	44.2842	0
BIOCARTA_NDKDYNAMIN_PATHWAY	13	13	0.155433	0	0.281899	0	-16.8944	0
BIOCARTA_EIF_PATHWAY	16	16	0.288779	0	0.355712	0	-9.49025	0
BIOCARTA_FMLP_PATHWAY	23	23	0.139277	0	0.195553	0	-7.35462	3.84615e-05
BIOCARTA_HCMV_PATHWAY	11	11	0.296217	0	0.145792	0	20.1312	0
BIOCARTA_P53HYPOXIA_PATHWAY	15	15	0.177342	0	0.0784306	0	12.7805	0
BIOCARTA_IL2RB_PATHWAY	19	18	0.136053	0	0.260995	0	-16.543	0
BIOCARTA_DEATH_PATHWAY	27	27	0.111278	0	0.322547	0	-28.2857	0
BIOCARTA_GLEEVEC_PATHWAY	14	14	0.22726	0	0.0695642	0	20.5238	0
BIOCARTA_INTEGRIN_PATHWAY	21	20	0.241216	0	0.123978	0	15.4219	0
BIOCARTA_KERATINOCYTE_PATHWAY	31	30	0.244284	0	0.145511	0	13.0509	0
BIOCARTA_PPARA_PATHWAY	29	26	0.201097	0	0.273817	0	-9.79206	0
BIOCARTA_MTOR_PATHWAY	13	13	0.217627	0	0.317486	0	-13.6746	0
BIOCARTA_NFAT_PATHWAY	28	25	0.159443	0	0.0824915	0	9.92224	0
BIOCARTA_NFKB_PATHWAY	15	15	0.131857	0	0.277474	0	-19.3418	0
BIOCARTA_NUCLEARRS_PATHWAY	28	21	0.153185	0	0.22032	0	-8.83723	0
BIOCARTA_P38MAPK_PATHWAY	24	24	0.219525	0	0.146733	0	9.56931	3.84615e-05
BIOCARTA_P53_PATHWAY	14	14	0.256302	0	0.403702	0	-21.0693	0
BIOCARTA_PDGF_PATHWAY	12	12	0.17416	0	-0.0704146	0	31.3003	0
BIOCARTA_RB_PATHWAY	12	12	0.310946	0	0.20698	0	14.1689	0
BIOCARTA_BAD_PATHWAY	10	10	0.177048	0	0.082914	0	12.169	0
BIOCARTA_EIF4_PATHWAY	13	13	0.211164	0	0.407924	0	-27.7757	0
BIOCARTA_NKT_PATHWAY	15	13	0.0144084	3.84615e-05	0.160097	0	-18.6768	0
BIOCARTA_IL1R_PATHWAY	17	17	0.246382	0	0.130602	0	15.2644	0
BIOCARTA_MET_PATHWAY	14	14	0.225966	0	0.148801	0	10.1614	0
BIOCARTA_GPCR_PATHWAY	12	12	0.0960733	0	0.286609	0	-25.2066	0
BIOCARTA_HSP27_PATHWAY	11	10	0.0785694	0	0.213931	0	-17.5947	0
BIOCARTA_TCR_PATHWAY	26	26	0.127181	0	0.192349	0	-8.49569	0
BIOCARTA_TALL1_PATHWAY	14	13	0.339726	0	0.122535	0	29.2868	0
BIOCARTA_TEL_PATHWAY	12	11	0.276216	0	0.410879	0	-19.44	0
BIOCARTA_STRESS_PATHWAY	18	18	0.290254	0	0.174733	0	15.5303	0
BIOCARTA_VEGF_PATHWAY	17	17	0.243209	0	0.126814	0	15.3251	0
BIOCARTA_WNT_PATHWAY	15	14	0.186336	0	0.12093	0	8.50979	0
SA_CASPASE_CASCADE	15	14	0.106104	0	0.178419	0	-9.37724	0
WNT_SIGNALING	69	62	0.222429	0	0.105996	0	15.2148	0
SA_G1_AND_S_PHASES	13	13	0.214432	0	0.43553	0	-31.6055	0
SIG_INSULIN_RECEPTOR_PATHWAY_IN_CARDIAC_MYOCYTES	25	24	0.181572	0	0.0841954	0	12.5987	0
PID_SMAD2_3NUCLEAR_PATHWAY	45	45	0.287088	0	0.194625	0	12.4764	0
PID_FCER1_PATHWAY	33	32	0.164492	0	0.0618357	0	13.2175	0
PID_BCR_5PATHWAY	36	36	0.198255	0	0.126916	0	9.30953	0
PID_PRL_SIGNALING_EVENTS_PATHWAY	12	12	0.170124	0	0.0724739	0	12.5962	0
PID_RHOA_PATHWAY	24	23	0.198615	0	0.129601	0	9.01046	0
PID_ERBB4_PATHWAY	23	23	0.171404	0	0.0833332	0	11.3762	0
PID_LYSOPHOSPHOLIPID_PATHWAY	31	30	0.149002	0	-0.0708073	0	28.0698	0
PID_P38_MKK3_6PATHWAY	25	25	0.377159	0	0.211924	0	23.0554	0
PID_HDAC_CLASSII_PATHWAY	18	18	0.247388	0	0.100205	0	19.3129	0
PID_BETA_CATENIN_DEG_PATHWAY	12	11	0.213791	0	0.0740996	0	18.1471	0
PID_TCR_PATHWAY	37	37	0.158281	0	0.299691	0	-18.9917	0
PID_IL27_PATHWAY	11	11	0.0459648	0	0.160051	0	-14.6596	0
PID_NFKAPPAB_CANONICAL_PATHWAY	17	17	0.115182	0	0.29417	0	-23.8011	0
PID_E2F_PATHWAY	50	49	0.252044	0	0.174653	0	10.3028	0
PID_HIF2PATHWAY	25	25	0.143295	0	0.223514	0	-10.548	0
PID_CD40_PATHWAY	26	24	0.215855	0	0.137546	0	10.2708	0
PID_ATR_PATHWAY	22	22	0.237809	0	0.317866	0	-11.0251	0
PID_MET_PATHWAY	39	39	0.298169	0	0.235961	0	8.51016	0
PID_PTP1B_PATHWAY	30	29	0.161143	0	0.063473	0	12.5719	0
PID_EPHB_FWD_PATHWAY	21	21	0.175528	0	0.0940098	0	10.5496	0
PID_AVB3_OPN_PATHWAY	17	17	0.155202	0	0.219603	0	-8.47917	0
PID_FRA_PATHWAY	26	25	0.165645	0	0.0712316	0	12.1696	0
PID_MYC_ACTIV_PATHWAY	48	45	0.329764	0	0.43228	0	-15.2553	0
PID_ARF6_TRAFFICKING_PATHWAY	27	27	0.3554	0	0.196191	0	21.9487	0
PID_PS1_PATHWAY	34	33	0.254507	0	0.179046	0	10.0611	0
PID_NECTIN_PATHWAY	14	14	0.149923	0	0.0634712	0	11.112	0
PID_P38_ALPHA_BETA_PATHWAY	22	22	0.315052	0	0.0874154	0	30.2869	0
PID_TRAIL_PATHWAY	18	18	0.206504	0	0.296872	0	-12.263	0
PID_ATM_PATHWAY	23	23	0.225459	0	0.293842	0	-9.31652	0
PID_ARF6_PATHWAY	23	22	0.310699	0	0.143349	0	22.4735	0
PID_LKB1_PATHWAY	28	28	0.145609	0	0.33715	0	-25.9334	0
PID_WNT_CANONICAL_PATHWAY	13	12	0.248702	0	0.131714	0	15.4346	0
PID_TCPTP_PATHWAY	17	17	0.339249	0	0.179454	0	21.8195	0
PID_ANGIOPOIETIN_RECEPTOR_PATHWAY	30	29	0.199985	0	0.139339	0	7.93232	3.84615e-05
PID_SHP2_PATHWAY	22	22	0.214919	0	0.158718	0	7.39716	3.84615e-05
PID_NETRIN_PATHWAY	23	23	0.20956	0	0.360785	0	-20.9626	0
PID_NFAT_3PATHWAY	31	31	0.345131	0	0.234328	0	15.3834	0
PID_INTEGRIN_A9B1_PATHWAY	16	15	0.0748255	0	-0.0659812	3.84615e-05	17.9106	0
PID_ERB_GENOMIC_PATHWAY	11	10	0.187127	0	0.323212	0	-18.5237	0
PID_MTOR_4PATHWAY	39	39	0.32609	0	0.188212	0	18.7894	0
PID_ERBB1_RECEPTOR_PROXIMAL_PATHWAY	15	15	0.339812	0	0.0658063	3.84615e-05	36.5695	0
PID_PLK1_PATHWAY	28	28	0.190692	0	0.271433	0	-10.8389	0
PID_MYC_PATHWAY	13	13	0.14078	0	0.254715	0	-15.0768	0
PID_AJDISS_2PATHWAY	28	27	0.155569	0	0.0944516	0	7.88696	3.84615e-05
PID_CERAMIDE_PATHWAY	33	33	0.250211	0	0.149604	0	13.3211	0
PID_AR_TF_PATHWAY	28	26	0.212252	0	0.0672671	0	18.8143	0
PID_ERBB1_DOWNSTREAM_PATHWAY	66	66	0.322621	0	0.183765	0	18.8821	0
PID_ATF2_PATHWAY	34	34	0.278775	0	0.180988	0	13.124	0
PID_AP1_PATHWAY	49	47	0.210535	0	0.153329	0	7.51549	0
PID_UPA_UPAR_PATHWAY	24	16	0.184468	0	-0.102251	0	36.7263	0
PID_ERBB2_ERBB3_PATHWAY	27	27	0.29787	0	0.150287	0	19.7777	0
PID_HIF1A_PATHWAY	11	11	0.158042	0	0.232793	0	-9.87484	0
PID_BMP_PATHWAY	24	23	0.21136	0	0.0972096	0	14.8672	0
PID_IL3_PATHWAY	10	10	0.0227794	0	0.407464	0	-52.0369	0
PID_PDGFRB_PATHWAY	71	71	0.266857	0	0.191701	0	10.0794	0
PID_NEPHRIN_NEPH1_PATHWAY	18	17	0.130079	0	0.0708083	0	7.60561	3.84615e-05
PID_CMYB_PATHWAY	59	56	0.255751	0	0.129585	0	16.6656	0
PID_ERA_GENOMIC_PATHWAY	45	42	0.262394	0	0.147097	0	15.3026	0
PID_IL8_CXCR2_PATHWAY	12	12	0.046203	0	0.148893	0	-13.1777	0
PID_CXCR3_PATHWAY	23	22	0.266276	0	0.116916	0	19.7335	0
PID_BETA_CATENIN_NUC_PATHWAY	64	58	0.268197	0	0.183593	0	11.33	0
PID_P38_ALPHA_BETA_DOWNSTREAM_PATHWAY	24	24	0.241136	0	0.334337	0	-12.9175	0
PID_KIT_PATHWAY	30	30	0.238417	0	0.0613203	0	23.0732	0
PID_ECADHERIN_STABILIZATION_PATHWAY	34	33	0.242955	0	0.163295	0	10.5579	0
PID_A6B1_A6B4_INTEGRIN_PATHWAY	28	28	0.229348	0	0.145133	0	11.0905	0
PID_ARF_3PATHWAY	12	12	0.236448	0	0.290492	0	-7.37731	0
PID_INSULIN_GLUCOSE_PATHWAY	15	15	0.168672	0	0.0823608	0	11.1433	0
PID_HIF1_TFPATHWAY	41	39	0.169957	0	0.0828198	0	11.2526	0
PID_BARD1_PATHWAY	23	23	0.356973	0	0.425039	0	-10.2115	0
PID_P53_REGULATION_PATHWAY	29	29	0.383698	0	0.304141	0	11.4684	0
PID_TOLL_ENDOGENOUS_PATHWAY	13	13	0.0488641	0	0.196518	0	-19.074	0
PID_ANTHRAX_PATHWAY	15	14	0.129931	0	0.190135	0	-7.8488	0
PID_RAS_PATHWAY	10	10	0.107756	0	0.308142	0	-26.7072	0
PID_MAPK_TRK_PATHWAY	21	21	0.199342	0	0.0900896	0	14.186	0
PID_PI3K_PLC_TRK_PATHWAY	24	24	0.231547	0	0.175105	0	7.47889	3.84615e-05
PID_LYMPH_ANGIOGENESIS_PATHWAY	11	11	0.217341	0	0.123313	0	12.3075	0
PID_ALPHA_SYNUCLEIN_PATHWAY	19	19	0.120808	0	0.201501	0	-10.5267	0
PID_FGF_PATHWAY	38	34	0.163357	0	0.0952335	0	8.80159	0
PID_INTEGRIN_A4B1_PATHWAY	17	16	0.0768128	0	0.203418	0	-16.4233	0
PID_RB_1PATHWAY	44	44	0.309682	0	0.232108	0	10.6386	0
PID_FAK_PATHWAY	32	32	0.284312	0	0.119788	0	21.8419	0
PID_TGFBR_PATHWAY	32	32	0.259723	0	0.189777	0	9.35964	0
REACTOME_INHIBITION_OF_THE_PROTEOLYTIC_ACTIVITY_OF_APC_C_REQUIRED_FOR_THE_ONSET_OF_ANAPHASE_BY_MITOTIC_SPINDLE_CHECKPOINT_COMPONENTS	18	18	0.307899	0	0.423815	0	-17.0303	0
REACTOME_APOPTOTIC_CLEAVAGE_OF_CELLULAR_PROTEINS	29	28	0.111736	0	0.175459	0	-8.26535	0
REACTOME_ACTIVATION_OF_THE_PRE_REPLICATIVE_COMPLEX	14	14	0.0234978	0	0.162097	0	-17.7829	0
REACTOME_METABOLISM_OF_NON_CODING_RNA	23	23	0.263291	0	0.39676	0	-19.0678	0
REACTOME_SIGNALING_BY_SCF_KIT	25	24	0.106567	0	0.362585	0	-34.6528	0
REACTOME_SIGNALING_BY_NODAL	16	13	0.0237021	0	0.114141	0	-11.5474	0
REACTOME_GROWTH_HORMONE_RECEPTOR_SIGNALING	12	12	0.142672	0	0.0797778	0	8.08956	0
REACTOME_CELL_CELL_COMMUNICATION	92	85	0.223654	0	0.0677535	0	20.2724	0
REACTOME_MEIOSIS	39	37	0.279329	0	0.13485	0	19.2102	0
REACTOME_REGULATION_OF_KIT_SIGNALING	11	11	0.0524414	0	0.20055	0	-19.1516	0
REACTOME_NEF_MEDIATES_DOWN_MODULATION_OF_CELL_SURFACE_RECEPTORS_BY_RECRUITING_THEM_TO_CLATHRIN_ADAPTERS	19	19	0.250462	0	0.188793	0	8.23136	3.84615e-05
REACTOME_METABOLISM_OF_VITAMINS_AND_COFACTORS	107	98	0.301173	0	0.222929	0	10.6761	0
REACTOME_TRANS_GOLGI_NETWORK_VESICLE_BUDDING	56	56	0.292005	0	0.226472	0	8.92581	0
REACTOME_SIGNALING_BY_ERBB4	42	42	0.275996	0	0.111622	0	21.7469	0
REACTOME_SULFUR_AMINO_ACID_METABOLISM	24	22	0.190729	0	0.0678556	0	15.8903	0
REACTOME_SIGNALING_BY_ERBB2	30	30	0.217946	0	0.135019	0	10.8764	0
REACTOME_SRP_DEPENDENT_COTRANSLATIONAL_PROTEIN_TARGETING_TO_MEMBRANE	19	19	0.347119	0	0.418872	0	-10.6871	0
REACTOME_GLYCOSPHINGOLIPID_METABOLISM	31	28	0.256337	0	-0.135913	0	50.6604	0
REACTOME_DEGRADATION_OF_THE_EXTRACELLULAR_MATRIX	91	78	0.224434	0	0.091729	0	17.3125	0
REACTOME_SIGNALING_BY_NOTCH4	24	24	0.186308	0	0.284253	0	-13.1803	0
REACTOME_SIGNALING_BY_NOTCH2	21	21	0.146263	0	0.261937	0	-15.3485	0
REACTOME_NOTCH1_INTRACELLULAR_DOMAIN_REGULATES_TRANSCRIPTION	23	23	0.145159	0	0.322931	0	-23.9655	0
REACTOME_PRE_NOTCH_PROCESSING_IN_GOLGI	15	15	0.0888807	0	-0.182273	0	34.7243	0
REACTOME_SIGNALING_BY_NOTCH3	30	30	0.186524	0	0.11084	0	9.8333	0
REACTOME_INSULIN_RECEPTOR_SIGNALLING_CASCADE	37	31	0.211958	0	0.0756693	0	17.7028	0
REACTOME_SIGNALLING_TO_RAS	11	11	0.176015	0	0.251197	0	-10.0095	0
REACTOME_SIGNALLING_TO_ERKS	16	16	0.295526	0	0.227316	0	9.30219	0
REACTOME_TGF_BETA_RECEPTOR_SIGNALING_IN_EMT_EPITHELIAL_TO_MESENCHYMAL_TRANSITION	10	10	0.0192942	0	0.0975645	0	-9.97852	0
REACTOME_SIGNALING_BY_FGFR_IN_DISEASE	41	36	0.305366	0	0.231997	0	10.0481	0
REACTOME_PHOSPHOLIPID_METABOLISM	86	81	0.314459	0	0.179889	0	18.2376	0
REACTOME_SYNTHESIS_OF_PA	16	15	0.0474498	0	0.160639	0	-14.5472	0
REACTOME_KERATAN_SULFATE_BIOSYNTHESIS	23	22	0.0556224	0	-0.129449	0	23.6016	0
REACTOME_REVERSIBLE_HYDRATION_OF_CARBON_DIOXIDE	12	11	0.13399	0	-0.0914013	0	28.7571	0
REACTOME_PI_METABOLISM	32	31	0.280555	0	0.214022	0	9.00357	0
REACTOME_KERATAN_SULFATE_KERATIN_METABOLISM	24	23	0.069265	0	-0.108719	0	22.6705	0
REACTOME_HEPARAN_SULFATE_HEPARIN_HS_GAG_METABOLISM	22	22	0.108773	0	0.20144	0	-12.0673	0
REACTOME_GLYCOSAMINOGLYCAN_METABOLISM	68	67	0.228918	0	0.114623	0	14.9742	0
REACTOME_MHC_CLASS_II_ANTIGEN_PRESENTATION	94	87	0.365379	0	0.232335	0	18.5938	0
REACTOME_MICRORNA_MIRNA_BIOGENESIS	10	10	0.145547	0	0.476486	0	-47.2187	0
REACTOME_RETROGRADE_NEUROTROPHIN_SIGNALLING	12	12	0.195132	0	0.139639	0	7.25221	3.84615e-05
REACTOME_DOWNSTREAM_TCR_SIGNALING	26	24	0.143711	0	0.243697	0	-13.205	0
REACTOME_ACTIVATION_OF_THE_MRNA_UPON_BINDING_OF_THE_CAP_BINDING_COMPLEX_AND_EIFS_AND_SUBSEQUENT_BINDING_TO_43S	25	25	0.347916	0	0.418327	0	-10.4881	0
REACTOME_TRANSPORT_OF_MATURE_TRANSCRIPT_TO_CYTOPLASM	42	41	0.293929	0	0.371417	0	-11.0738	0
REACTOME_CASPASE_MEDIATED_CLEAVAGE_OF_CYTOSKELETAL_PROTEINS	10	10	0.0337922	0	0.113577	0	-10.1925	0
REACTOME_INTEGRIN_CELL_SURFACE_INTERACTIONS	18	15	0.0319953	0	-0.0632442	0	12.1063	0
REACTOME_NRAGE_SIGNALS_DEATH_THROUGH_JNK	50	50	0.174935	0	0.0982111	0	9.93345	0
REACTOME_SLBP_DEPENDENT_PROCESSING_OF_REPLICATION_DEPENDENT_HISTONE_PRE_MRNAS	10	10	0.223287	0	0.298847	0	-10.3037	0
REACTOME_CELL_DEATH_SIGNALLING_VIA_NRAGE_NRIF_AND_NADE	62	62	0.216849	0	0.145476	0	9.37557	0
REACTOME_P75_NTR_RECEPTOR_MEDIATED_SIGNALLING	69	69	0.229551	0	0.160957	0	9.06013	0
REACTOME_REGULATION_OF_GENE_EXPRESSION_IN_BETA_CELLS	11	10	-0.0244068	0	-0.186137	0	20.8158	0
REACTOME_MITOCHONDRIAL_FATTY_ACID_BETA_OXIDATION	31	29	0.200937	0	0.117774	0	10.8429	0
REACTOME_GLUCONEOGENESIS	16	14	0.11534	0	0.21894	0	-13.5477	0
REACTOME_DOPAMINE_NEUROTRANSMITTER_RELEASE_CYCLE	14	14	0.108785	0	-0.0598607	0	21.4797	0
REACTOME_MITOCHONDRIAL_TRNA_AMINOACYLATION	13	12	0.192054	0	0.285921	0	-12.6542	0
REACTOME_ACETYLCHOLINE_BINDING_AND_DOWNSTREAM_EVENTS	14	13	0.0394001	0	-0.0730639	0	14.3006	0
REACTOME_ABC_FAMILY_PROTEINS_MEDIATED_TRANSPORT	50	49	0.246552	0	0.323346	0	-10.6213	0
REACTOME_TRNA_AMINOACYLATION	19	18	0.166937	0	0.249029	0	-10.9034	0
REACTOME_PKA_MEDIATED_PHOSPHORYLATION_OF_CREB	10	10	0.0930582	0	0.188897	0	-12.4275	0
REACTOME_RECRUITMENT_OF_NUMA_TO_MITOTIC_CENTROSOMES	68	64	0.349635	0	0.222819	0	17.5759	0
REACTOME_NUCLEAR_RECEPTOR_TRANSCRIPTION_PATHWAY	38	36	0.172557	0	0.0868913	0	11.072	0
REACTOME_G1_PHASE	30	30	0.183447	0	0.285475	0	-13.7254	0
REACTOME_SIGNALING_BY_PDGF	18	18	0.162241	0	0.0671612	3.84615e-05	12.2446	0
REACTOME_ASSOCIATION_OF_TRIC_CCT_WITH_TARGET_PROTEINS_DURING_BIOSYNTHESIS	37	36	0.266376	0	0.191789	0	10.0021	0
REACTOME_PREFOLDIN_MEDIATED_TRANSFER_OF_SUBSTRATE_TO_CCT_TRIC	23	22	0.200443	0	0.269281	0	-9.25666	0
REACTOME_FORMATION_OF_TUBULIN_FOLDING_INTERMEDIATES_BY_CCT_TRIC	25	22	0.183302	0	0.253337	0	-9.34347	0
REACTOME_MUSCLE_CONTRACTION	132	123	0.3348	0	0.106991	0	30.5811	0
REACTOME_MRNA_SPLICING_MINOR_PATHWAY	23	23	0.255028	0	0.356431	0	-14.2235	0
REACTOME_CITRIC_ACID_CYCLE_TCA_CYCLE	12	12	0.209398	0	0.0871552	0	15.8943	0
REACTOME_NUCLEOTIDE_EXCISION_REPAIR	47	47	0.305742	0	0.45467	0	-22.1885	0
REACTOME_NCAM1_INTERACTIONS	18	18	0.0952134	0	-0.0846601	0	22.9041	0
REACTOME_NCAM_SIGNALING_FOR_NEURITE_OUT_GROWTH	33	32	0.183747	0	0.127918	0	7.26814	0
REACTOME_SEMA4D_IN_SEMAPHORIN_SIGNALING	14	14	0.148088	0	0.230516	0	-10.8635	0
REACTOME_SEMAPHORIN_INTERACTIONS	29	29	0.112327	0	0.236776	0	-16.3245	0
REACTOME_SEMA4D_INDUCED_CELL_MIGRATION_AND_GROWTH_CONE_COLLAPSE	12	12	0.124658	0	0.208213	0	-10.9199	0
REACTOME_COSTIMULATION_BY_THE_CD28_FAMILY	31	31	0.186403	0	0.0645803	3.84615e-05	15.7385	0
REACTOME_GOLGI_ASSOCIATED_VESICLE_BIOGENESIS	43	43	0.268649	0	0.197928	0	9.50266	0
REACTOME_BRANCHED_CHAIN_AMINO_ACID_CATABOLISM	14	14	0.223166	0	0.403162	0	-25.4524	0
REACTOME_FORMATION_OF_FIBRIN_CLOT_CLOTTING_CASCADE	22	14	0.0881407	0	0.208133	0	-15.6002	0
REACTOME_DEADENYLATION_OF_MRNA	19	19	0.305022	0	0.54131	0	-36.9479	0
REACTOME_MRNA_DECAY_BY_5_TO_3_EXORIBONUCLEASE	14	14	0.254495	0	0.423591	0	-24.3619	0
REACTOME_DEADENYLATION_DEPENDENT_MRNA_DECAY	46	46	0.409957	0	0.462602	0	-8.26127	0
REACTOME_CELL_JUNCTION_ORGANIZATION	71	65	0.192333	0	0.0607408	3.84615e-05	17.0089	0
REACTOME_REGULATION_OF_MITOTIC_CELL_CYCLE	33	33	0.286344	0	0.340629	0	-7.64776	3.84615e-05
REACTOME_MAPK_TARGETS_NUCLEAR_EVENTS_MEDIATED_BY_MAP_KINASES	20	20	0.209153	0	0.0605495	3.84615e-05	19.259	0
REACTOME_CHROMOSOME_MAINTENANCE	31	30	0.27939	0	0.437205	0	-23.0798	0
REACTOME_L1CAM_INTERACTIONS	72	66	0.254335	0	0.11614	0	18.2067	0
REACTOME_HIGHLY_CALCIUM_PERMEABLE_POSTSYNAPTIC_NICOTINIC_ACETYLCHOLINE_RECEPTORS	11	10	0.0316876	0	-0.12284	0	19.7034	0
REACTOME_DCC_MEDIATED_ATTRACTIVE_SIGNALING	11	11	0.0635023	0	0.271489	0	-27.2872	0
REACTOME_RECYCLING_PATHWAY_OF_L1	37	33	0.184597	0	0.123114	0	7.99968	0
REACTOME_RESPIRATORY_ELECTRON_TRANSPORT	66	75	0.441255	0	0.369566	0	10.9042	0
REACTOME_ASSEMBLY_OF_THE_PRE_REPLICATIVE_COMPLEX	15	15	0.0168332	0	0.170366	0	-19.7094	0
REACTOME_BIOSYNTHESIS_OF_THE_N_GLYCAN_PRECURSOR_DOLICHOL_LIPID_LINKED_OLIGOSACCHARIDE_LLO_AND_TRANSFER_TO_A_NASCENT_PROTEIN	60	59	0.266284	0	0.159746	0	14.1887	0
REACTOME_CALNEXIN_CALRETICULIN_CYCLE	16	16	0.163435	0	0.257873	0	-12.5609	0
REACTOME_PLATELET_HOMEOSTASIS	23	23	0.162015	0	0.0774203	0	10.9056	0
REACTOME_N_GLYCAN_TRIMMING_IN_THE_ER_AND_CALNEXIN_CALRETICULIN_CYCLE	23	23	0.201999	0	0.398822	0	-27.611	0
REACTOME_FACTORS_INVOLVED_IN_MEGAKARYOCYTE_DEVELOPMENT_AND_PLATELET_PRODUCTION	105	97	0.264558	0	0.139563	0	16.5747	0
REACTOME_REGULATION_OF_MRNA_STABILITY_BY_PROTEINS_THAT_BIND_AU_RICH_ELEMENTS	31	31	0.344418	0	0.286672	0	8.1475	0
REACTOME_INTERFERON_GAMMA_SIGNALING	47	45	0.134068	0	0.271878	0	-18.2875	0
REACTOME_ACTIVATION_OF_IRF3_IRF7_MEDIATED_BY_TBK1_IKK_EPSILON	11	11	0.169386	0	0.379469	0	-29.0044	0
REACTOME_KINESINS	57	52	0.198881	0	0.136436	0	8.16202	0
REACTOME_IKK_COMPLEX_RECRUITMENT_MEDIATED_BY_RIP1	17	17	0.22444	0	0.434206	0	-30.063	0
REACTOME_FORMATION_OF_INCISION_COMPLEX_IN_GG_NER	26	26	0.176495	0	0.500742	0	-47.2305	0
REACTOME_ENDOSOMAL_SORTING_COMPLEX_REQUIRED_FOR_TRANSPORT_ESCRT	28	28	0.272796	0	0.371151	0	-13.9527	0
REACTOME_PLATELET_AGGREGATION_PLUG_FORMATION	18	14	0.144267	0	-0.0709106	0	27.4685	0
REACTOME_SIGNALING_BY_NOTCH	85	85	0.305929	0	0.230551	0	10.3209	0
REACTOME_DNA_REPLICATION	45	45	0.237823	0	0.329004	0	-12.6029	0
REACTOME_SIGNALING_BY_INSULIN_RECEPTOR	61	53	0.23468	0	0.0695544	0	21.5203	0
REACTOME_FORMATION_OF_ATP_BY_CHEMIOSMOTIC_COUPLING	16	17	0.314689	0	0.168583	0	19.7506	0
REACTOME_ACTIVATION_OF_ATR_IN_RESPONSE_TO_REPLICATION_STRESS	19	19	0.0387511	0	0.22971	0	-24.7767	0
REACTOME_PHOSPHORYLATION_OF_THE_APC_C	18	18	0.312568	0	0.41413	0	-14.8825	0
REACTOME_INFLAMMASOMES	14	14	0.117353	0	-0.153433	0	34.6102	0
REACTOME_NUCLEOTIDE_BINDING_DOMAIN_LEUCINE_RICH_REPEAT_CONTAINING_RECEPTOR_NLR_SIGNALING_PATHWAYS	41	41	0.243687	0	0.177593	0	8.78677	0
REACTOME_APC_CDC20_MEDIATED_DEGRADATION_OF_NEK2A	22	22	0.269011	0	0.350457	0	-11.45	0
REACTOME_G2_M_CHECKPOINTS	54	54	0.227491	0	0.356724	0	-17.9795	0
REACTOME_G2_M_DNA_DAMAGE_CHECKPOINT	35	35	0.274437	0	0.408453	0	-19.3143	0
REACTOME_DNA_STRAND_ELONGATION	11	11	0.0168869	0	0.187223	0	-21.914	0
REACTOME_SIGNALING_BY_FGFR	55	48	0.238798	0	0.175787	0	8.36419	3.84615e-05
BIOCARTA_PDZS_PATHWAY	14	14	0.0518081	0	0.160281	0	-13.9458	0
BIOCARTA_LIS1_PATHWAY	16	16	0.176734	0	-0.104286	0	35.9723	0
BIOCARTA_EFP_PATHWAY	13	13	0.227664	0	0.435208	0	-29.7885	0
BIOCARTA_SM_PATHWAY	11	11	0.285708	0	0.226098	0	8.10342	0
REACTOME_TRANSLESION_SYNTHESIS_BY_Y_FAMILY_DNA_POLYMERASES_BYPASSES_LESIONS_ON_DNA_TEMPLATE	13	13	0.174093	0	0.359072	0	-25.3891	0
REACTOME_RECOGNITION_OF_DNA_DAMAGE_BY_PCNA_CONTAINING_REPLICATION_COMPLEX	10	10	0.178567	0	0.277173	0	-13.2212	0
REACTOME_NEUROTRANSMITTER_RECEPTORS_AND_POSTSYNAPTIC_SIGNAL_TRANSMISSION	108	102	0.305234	0	0.14705	0	21.2267	0
REACTOME_IRS_MEDIATED_SIGNALLING	35	29	0.188911	0	0.0601906	0	16.6282	0
REACTOME_FORMATION_OF_THE_EARLY_ELONGATION_COMPLEX	14	14	0.210625	0	0.420753	0	-29.8141	0
REACTOME_FERTILIZATION	19	12	0.123061	0	-0.0927353	0	27.5168	0
REACTOME_TRANSCRIPTION_OF_E2F_TARGETS_UNDER_NEGATIVE_CONTROL_BY_DREAM_COMPLEX	14	14	0.123412	0	0.265218	0	-18.7519	0
REACTOME_TRANSCRIPTION_OF_E2F_TARGETS_UNDER_NEGATIVE_CONTROL_BY_P107_RBL1_AND_P130_RBL2_IN_COMPLEX_WITH_HDAC1	12	12	0.0868688	0	0.16081	0	-9.54052	0
REACTOME_CASPASE_ACTIVATION_VIA_DEATH_RECEPTORS_IN_THE_PRESENCE_OF_LIGAND	15	14	0.116206	0	0.36999	0	-34.4995	0
REACTOME_THE_CITRIC_ACID_TCA_CYCLE_AND_RESPIRATORY_ELECTRON_TRANSPORT	110	118	0.458249	0	0.282519	0	25.9911	0
REACTOME_COLLAGEN_DEGRADATION	24	17	0.109651	0	0.175257	0	-8.50706	3.84615e-05
REACTOME_REPRODUCTION	58	49	0.310924	0	0.0820861	0	30.3875	0
REACTOME_PHASE_II_CONJUGATION_OF_COMPOUNDS	69	40	0.165847	0	0.0624122	3.84615e-05	13.3208	0
REACTOME_METHYLATION	12	10	0.0958679	0	0.275978	0	-23.7668	0
REACTOME_ELASTIC_FIBRE_FORMATION	37	36	0.177964	0	0.0937489	0	10.9023	0
REACTOME_MITOCHONDRIAL_BIOGENESIS	60	61	0.348147	0	0.239265	0	15.1545	0
REACTOME_DEGRADATION_OF_CYSTEINE_AND_HOMOCYSTEINE	11	10	0.16794	0	-0.159354	0	41.9399	0
REACTOME_BUDDING_AND_MATURATION_OF_HIV_VIRION	25	25	0.226401	0	0.384805	0	-22.2601	0
REACTOME_RESPIRATORY_ELECTRON_TRANSPORT_ATP_SYNTHESIS_BY_CHEMIOSMOTIC_COUPLING_AND_HEAT_PRODUCTION_BY_UNCOUPLING_PROTEINS	85	95	0.447765	0	0.312867	0	20.0867	0
REACTOME_MACROAUTOPHAGY	67	66	0.37632	0	0.316735	0	8.60355	0
REACTOME_TRIGLYCERIDE_CATABOLISM	15	11	0.148124	0	-0.178735	0	41.8925	0
REACTOME_THE_ROLE_OF_NEF_IN_HIV_1_REPLICATION_AND_DISEASE_PATHOGENESIS	23	23	0.247249	0	0.137668	0	14.4679	0
REACTOME_SIGNALING_BY_NTRKS	53	53	0.273696	0	0.170492	0	13.8012	0
REACTOME_TRANSCRIPTION_OF_THE_HIV_GENOME	48	44	0.262427	0	0.424109	0	-23.3628	0
REACTOME_TOLL_LIKE_RECEPTOR_9_TLR9_CASCADE	63	63	0.332682	0	0.222742	0	15.1498	0
REACTOME_TOLL_LIKE_RECEPTOR_TLR1:TLR2_CASCADE	63	63	0.306621	0	0.154593	0	20.4409	0
REACTOME_TICAM1_RIP1_MEDIATED_IKK_COMPLEX_RECRUITMENT	14	14	0.224814	0	0.418245	0	-27.5361	0
REACTOME_APC_C:CDC20_MEDIATED_DEGRADATION_OF_CYCLIN_B	22	22	0.246878	0	0.36508	0	-16.5907	0
REACTOME_APC_C:CDH1_MEDIATED_DEGRADATION_OF_CDC20_AND_OTHER_APC_C:CDH1_TARGETED_PROTEINS_IN_LATE_MITOSIS_EARLY_G1	23	23	0.274149	0	0.407825	0	-19.258	0
REACTOME_PLASMA_LIPOPROTEIN_ASSEMBLY_REMODELING_AND_CLEARANCE	58	50	0.260812	0	0.119476	0	18.6581	0
REACTOME_ASSEMBLY_OF_THE_HIV_VIRION	14	14	0.27663	0	0.367529	0	-12.8935	0
REACTOME_CONVERSION_FROM_APC_C:CDC20_TO_APC_C:CDH1_IN_LATE_ANAPHASE	19	19	0.292391	0	0.409687	0	-17.0234	0
REACTOME_SIGNALING_BY_EGFR	28	26	0.18525	0	0.063793	0	15.6872	0
REACTOME_SIGNALING_BY_CYTOSOLIC_FGFR1_FUSION_MUTANTS	12	12	0.241329	0	0.177545	0	8.4748	0
REACTOME_SIGNALING_BY_NTRK1_TRKA	42	42	0.284495	0	0.196465	0	11.8749	0
REACTOME_P75NTR_SIGNALS_VIA_NF_KB	10	10	0.0629943	0	0.255421	0	-25.1593	0
REACTOME_SIGNALING_BY_VEGF	63	63	0.320738	0	0.0914081	0	30.5791	0
REACTOME_DEGRADATION_OF_BETA_CATENIN_BY_THE_DESTRUCTION_COMPLEX	26	26	0.157129	0	0.305416	0	-19.942	0
REACTOME_COBALAMIN_CBL_VITAMIN_B12_TRANSPORT_AND_METABOLISM	19	17	0.125399	0	0.339613	0	-28.9011	0
REACTOME_TCF_DEPENDENT_SIGNALING_IN_RESPONSE_TO_WNT	90	84	0.315529	0	0.175085	0	19.0183	0
REACTOME_FORMATION_OF_THE_BETA_CATENIN:TCF_TRANSACTIVATING_COMPLEX	22	21	0.131945	0	0.260868	0	-17.057	0
REACTOME_FCGAMMA_RECEPTOR_FCGR_DEPENDENT_PHAGOCYTOSIS	58	57	0.230181	0	0.142079	0	11.5981	0
REACTOME_REGULATION_OF_ACTIN_DYNAMICS_FOR_PHAGOCYTIC_CUP_FORMATION	52	51	0.234604	0	0.111435	0	16.1471	0
REACTOME_ENOS_ACTIVATION	10	10	0.0996338	0	-0.0816969	0	23.0919	0
REACTOME_ALPHA_LINOLENIC_OMEGA3_AND_LINOLEIC_OMEGA6_ACID_METABOLISM	11	11	0.0733573	0	0.232684	0	-20.7669	0
REACTOME_METABOLISM_OF_AMINE_DERIVED_HORMONES	16	13	0.0348709	0	-0.0871524	0	15.5253	0
REACTOME_EPIGENETIC_REGULATION_OF_GENE_EXPRESSION	49	48	0.286479	0	0.397408	0	-15.9801	0
REACTOME_ARACHIDONIC_ACID_METABOLISM	38	30	0.21391	0	-0.0677155	0	36.2019	0
REACTOME_TRANSCRIPTIONAL_ACTIVITY_OF_SMAD2_SMAD3:SMAD4_HETEROTRIMER	29	29	0.15666	0	0.325467	0	-22.8309	0
REACTOME_DOWNREGULATION_OF_SMAD2_3:SMAD4_TRANSCRIPTIONAL_ACTIVITY	12	12	0.121813	0	0.221125	0	-13.0057	0
REACTOME_SMAD2_SMAD3:SMAD4_HETEROTRIMER_REGULATES_TRANSCRIPTION	22	22	0.131759	0	0.312827	0	-24.2731	0
REACTOME_VISUAL_PHOTOTRANSDUCTION	44	36	0.148908	0	0.0821609	0	8.59413	0
REACTOME_PI3K_AKT_SIGNALING_IN_CANCER	72	63	0.248587	0	0.081334	0	21.8916	0
REACTOME_SIGNALING_BY_TYPE_1_INSULIN_LIKE_GROWTH_FACTOR_1_RECEPTOR_IGF1R	36	30	0.198465	0	0.0755017	0	15.9354	0
REACTOME_RESOLUTION_OF_SISTER_CHROMATID_COHESION	84	80	0.30458	0	0.215728	0	12.1132	0
REACTOME_CELLULAR_SENESCENCE	99	99	0.394665	0	0.31772	0	11.2008	0
REACTOME_DNA_DAMAGE_TELOMERE_STRESS_INDUCED_SENESCENCE	20	20	0.280953	0	0.185676	0	12.808	0
REACTOME_REGULATION_OF_PLK1_ACTIVITY_AT_G2_M_TRANSITION	55	54	0.365204	0	0.278843	0	12.248	0
REACTOME_EPH_EPHRIN_SIGNALING	72	72	0.237267	0	0.148852	0	11.6713	0
REACTOME_FCERI_MEDIATED_MAPK_ACTIVATION	22	21	0.204435	0	0.117362	0	11.3592	0
REACTOME_FCERI_MEDIATED_CAPLUS2_MOBILIZATION	18	17	0.0249901	0	0.0961415	0	-9.07244	0
REACTOME_NOTCH2_ACTIVATION_AND_TRANSMISSION_OF_SIGNAL_TO_THE_NUCLEUS	15	15	0.144398	0	0.216917	0	-9.52463	0
REACTOME_NUCLEAR_ENVELOPE_BREAKDOWN	23	23	0.218053	0	0.392702	0	-24.5567	0
REACTOME_NUCLEAR_ENVELOPE_REASSEMBLY	10	10	0.271489	0	0.390093	0	-16.945	0
REACTOME_SUMOYLATION_OF_DNA_DAMAGE_RESPONSE_AND_REPAIR_PROTEINS	27	27	0.278977	0	0.347453	0	-9.64735	0
REACTOME_REGULATION_OF_INNATE_IMMUNE_RESPONSES_TO_CYTOSOLIC_DNA	12	11	0.202744	0	0.264313	0	-8.27279	0
REACTOME_HDACS_DEACETYLATE_HISTONES	15	15	0.243756	0	0.383199	0	-19.688	0
REACTOME_RMTS_METHYLATE_HISTONE_ARGININES	11	11	0.198098	0	0.310465	0	-15.2776	0
REACTOME_SUMOYLATION_OF_TRANSCRIPTION_FACTORS	15	14	0.276159	0	0.205512	0	9.52882	0
REACTOME_WNT_LIGAND_BIOGENESIS_AND_TRAFFICKING	25	23	0.134267	0	0.0679869	0	8.50688	0
REACTOME_DEFECTS_IN_COBALAMIN_B12_METABOLISM	14	13	0.114375	0	0.373186	0	-35.2059	0
REACTOME_DEFECTS_IN_VITAMIN_AND_COFACTOR_METABOLISM	17	16	0.145465	0	0.321938	0	-23.785	0
REACTOME_DETOXIFICATION_OF_REACTIVE_OXYGEN_SPECIES	21	21	0.237938	0	0.159387	0	10.3912	0
REACTOME_REGULATION_OF_HSF1_MEDIATED_HEAT_SHOCK_RESPONSE	25	25	0.285616	0	0.2055	0	10.8343	0
REACTOME_HSF1_ACTIVATION	10	10	0.105848	0	0.22263	0	-15.2606	0
REACTOME_CELLULAR_RESPONSE_TO_HEAT_STRESS	35	35	0.302783	0	0.189144	0	15.3822	0
REACTOME_NEPHRIN_FAMILY_INTERACTIONS	18	17	0.0802143	0	-0.145451	0	28.8103	0
REACTOME_DEACTIVATION_OF_THE_BETA_CATENIN_TRANSACTIVATING_COMPLEX	35	35	0.117778	0	0.212127	0	-12.3266	0
REACTOME_NEGATIVE_REGULATION_OF_TCF_DEPENDENT_SIGNALING_BY_WNT_LIGAND_ANTAGONISTS	13	10	0.18959	0	0.0992099	0	11.7303	0
REACTOME_DISEASES_OF_GLYCOSYLATION	109	103	0.23877	0	0.0827807	0	20.3812	0
REACTOME_CENTROSOME_MATURATION	57	56	0.365325	0	0.24276	0	17.1829	0
REACTOME_ATF4_ACTIVATES_GENES_IN_RESPONSE_TO_ENDOPLASMIC_RETICULUM_STRESS	23	23	0.281975	0	0.22591	0	7.61297	0
REACTOME_PERK_REGULATES_GENE_EXPRESSION	27	27	0.30528	0	0.214354	0	12.394	0
REACTOME_UNFOLDED_PROTEIN_RESPONSE_UPR	67	66	0.400087	0	0.3058	0	13.6952	0
REACTOME_REGULATION_OF_INSULIN_LIKE_GROWTH_FACTOR_IGF_TRANSPORT_AND_UPTAKE_BY_INSULIN_LIKE_GROWTH_FACTOR_BINDING_PROTEINS_IGFBPS	82	61	0.245748	0	0.162681	0	11.0151	0
REACTOME_COOPERATION_OF_PREFOLDIN_AND_TRIC_CCT_IN_ACTIN_AND_TUBULIN_FOLDING	27	24	0.199634	0	0.269859	0	-9.44278	0
REACTOME_EPHB_MEDIATED_FORWARD_SIGNALING	29	29	0.226253	0	0.14143	0	11.156	0
REACTOME_SIALIC_ACID_METABOLISM	29	28	0.103013	0	0.213638	0	-14.4257	0
REACTOME_G_ALPHA_12_13_SIGNALLING_EVENTS	47	47	0.173206	0	0.0973802	0	9.81352	0
REACTOME_VASOPRESSIN_REGULATES_RENAL_WATER_HOMEOSTASIS_VIA_AQUAPORINS	16	14	0.0766335	0	0.143029	0	-8.53758	0
REACTOME_UNBLOCKING_OF_NMDA_RECEPTORS_GLUTAMATE_BINDING_AND_ACTIVATION	12	12	0.108218	0	0.212451	0	-13.5994	0
REACTOME_DEPOLYMERISATION_OF_THE_NUCLEAR_LAMINA	13	13	0.246646	0	0.353899	0	-14.9915	0
REACTOME_CREB1_PHOSPHORYLATION_THROUGH_NMDA_RECEPTOR_MEDIATED_ACTIVATION_OF_RAS_SIGNALING	16	16	0.214326	0	0.282584	0	-9.24296	0
REACTOME_RAS_ACTIVATION_UPON_CA2PLUS_INFLUX_THROUGH_NMDA_RECEPTOR	14	14	0.131115	0	0.29982	0	-22.5335	0
REACTOME_INTERLEUKIN_1_FAMILY_SIGNALING	38	37	0.322281	0	0.228197	0	12.9404	0
REACTOME_INTERLEUKIN_17_SIGNALING	44	44	0.307627	0	0.249793	0	7.96598	3.84615e-05
REACTOME_TRISTETRAPROLIN_TTP_ZFP36_BINDS_AND_DESTABILIZES_MRNA	17	17	0.29344	0	0.0673265	0	29.8288	0
REACTOME_KSRP_KHSRP_BINDS_AND_DESTABILIZES_MRNA	16	16	0.302797	0	0.168269	0	18.1224	0
REACTOME_INTERLEUKIN_2_FAMILY_SIGNALING	11	11	0.0707164	0	0.193133	0	-15.8422	0
REACTOME_SUMOYLATION_OF_RNA_BINDING_PROTEINS	11	11	0.248729	0	0.431843	0	-26.4262	0
REACTOME_ASYMMETRIC_LOCALIZATION_OF_PCP_PROTEINS	13	13	0.0396919	0	-0.10064	0	17.8664	0
REACTOME_DISASSEMBLY_OF_THE_DESTRUCTION_COMPLEX_AND_RECRUITMENT_OF_AXIN_TO_THE_MEMBRANE	22	20	0.276089	0	0.191661	0	11.3504	0
REACTOME_REGULATION_OF_FZD_BY_UBIQUITINATION	15	14	0.198521	0	0.100381	0	12.7585	0
REACTOME_REPRESSION_OF_WNT_TARGET_GENES	13	13	0.068917	0	0.239188	0	-22.2083	0
REACTOME_DEFECTIVE_GALNT3_CAUSES_FAMILIAL_HYPERPHOSPHATEMIC_TUMORAL_CALCINOSIS_HFTC	16	10	0.0246814	0	0.311467	0	-37.7763	0
REACTOME_INTERLEUKIN_3_INTERLEUKIN_5_AND_GM_CSF_SIGNALING	16	16	0.0188663	0	0.261327	0	-31.577	0
REACTOME_WNT5A_DEPENDENT_INTERNALIZATION_OF_FZD2_FZD5_AND_ROR2	11	11	0.291861	0	0.150673	0	18.8919	0
REACTOME_O_LINKED_GLYCOSYLATION	100	92	0.182773	0	0.0653534	0	15.1627	0
REACTOME_REGULATED_NECROSIS	17	16	0.105304	0	0.382692	0	-37.7803	0
REACTOME_VEGFR2_MEDIATED_VASCULAR_PERMEABILITY	18	18	0.173375	0	-0.118729	0	37.3895	0
REACTOME_POSITIVE_EPIGENETIC_REGULATION_OF_RRNA_EXPRESSION	24	24	0.195416	0	0.283973	0	-11.9414	0
REACTOME_NEGATIVE_EPIGENETIC_REGULATION_OF_RRNA_EXPRESSION	19	19	0.215078	0	0.335789	0	-16.6161	0
REACTOME_DISEASES_OF_IMMUNE_SYSTEM	19	19	0.0756515	0	0.186776	0	-14.3746	0
REACTOME_CASPASE_ACTIVATION_VIA_EXTRINSIC_APOPTOTIC_SIGNALLING_PATHWAY	25	24	0.171587	0	0.305955	0	-18.1305	0
REACTOME_TNFR1_INDUCED_PROAPOPTOTIC_SIGNALING	11	11	0.124873	0	0.255805	0	-17.281	0
REACTOME_REGULATION_OF_TNFR1_SIGNALING	23	23	0.164189	0	0.319892	0	-21.0591	0
REACTOME_TNFR1_INDUCED_NFKAPPAB_SIGNALING_PATHWAY	21	21	0.184218	0	0.305891	0	-16.4652	0
REACTOME_HEDGEHOG_LIGAND_BIOGENESIS	11	11	0.0980994	0	0.225422	0	-16.6283	0
REACTOME_SIGNALING_BY_RETINOIC_ACID	17	14	0.0218283	0	0.255357	0	-30.3883	0
REACTOME_AFLATOXIN_ACTIVATION_AND_DETOXIFICATION	14	13	0.108964	0	0.191536	0	-10.7344	0
REACTOME_METABOLIC_DISORDERS_OF_BIOLOGICAL_OXIDATION_ENZYMES	31	24	0.1129	0	0.239306	0	-16.5915	0
REACTOME_ABC_TRANSPORTER_DISORDERS	26	25	0.160299	0	0.314397	0	-20.7907	0
REACTOME_ANCHORING_OF_THE_BASAL_BODY_TO_THE_PLASMA_MEMBRANE	65	64	0.394193	0	0.242014	0	21.5677	0
REACTOME_VXPX_CARGO_TARGETING_TO_CILIUM	14	13	0.202828	0	0.300378	0	-13.2389	0
REACTOME_BBSOME_MEDIATED_CARGO_TARGETING_TO_CILIUM	21	21	0.264464	0	0.205305	0	7.95413	3.84615e-05
REACTOME_INTRAFLAGELLAR_TRANSPORT	39	38	0.188542	0	0.0913624	0	12.598	0
REACTOME_RHO_GTPASES_ACTIVATE_CIT	11	11	0.216145	0	0.284819	0	-9.30934	0
REACTOME_RHO_GTPASES_ACTIVATE_ROCKS	10	10	0.106302	0	0.355865	0	-33.7071	0
REACTOME_RHO_GTPASES_ACTIVATE_PAKS	14	14	0.197146	0	0.272625	0	-10.1507	0
REACTOME_TP53_REGULATES_METABOLIC_GENES	38	40	0.251103	0	0.16833	0	11.0025	0
REACTOME_HEDGEHOG_ON_STATE	22	22	0.112524	0	0.174112	0	-7.98771	0
REACTOME_REGULATION_OF_TP53_ACTIVITY	88	88	0.384288	0	0.319168	0	9.44281	0
REACTOME_SHC_MEDIATED_CASCADE:FGFR1	18	14	0.0385297	0	0.206635	0	-21.728	0
REACTOME_FRS_MEDIATED_FGFR1_SIGNALING	20	16	0.0883761	0	0.187274	0	-12.8134	0
REACTOME_DOWNSTREAM_SIGNALING_OF_ACTIVATED_FGFR2	23	18	0.178926	0	0.0901433	0	11.4903	0
REACTOME_FRS_MEDIATED_FGFR2_SIGNALING	22	17	0.142071	0	0.0657314	0	9.80487	0
REACTOME_SHC_MEDIATED_CASCADE:FGFR4	17	12	0.131081	0	0.205455	0	-9.72485	0
REACTOME_PI_3K_CASCADE:FGFR4	16	11	0.195722	0	0.0849286	0	14.3681	0
REACTOME_NEGATIVE_REGULATION_OF_FGFR1_SIGNALING	26	22	0.132292	0	0.201568	0	-9.05341	0
REACTOME_NEGATIVE_REGULATION_OF_FGFR2_SIGNALING	27	22	0.133465	0	0.0637045	3.84615e-05	8.94935	0
REACTOME_SIGNALING_BY_FGFR2_IN_DISEASE	24	19	0.19475	0	0.101777	0	12.0814	0
REACTOME_REGULATION_OF_RAS_BY_GAPS	12	12	0.20266	0	0.277117	0	-10.0385	0
REACTOME_DISEASES_OF_CARBOHYDRATE_METABOLISM	17	17	0.110106	0	0.173673	0	-8.24112	3.84615e-05
REACTOME_RHO_GTPASES_ACTIVATE_FORMINS	95	91	0.329245	0	0.191501	0	18.8051	0
REACTOME_DISEASES_OF_METABOLISM	66	58	0.203529	0	0.295129	0	-12.4147	0
REACTOME_RAF_ACTIVATION	18	18	0.1524	0	0.214297	0	-8.13655	0
REACTOME_CONSTITUTIVE_SIGNALING_BY_AKT1_E17K_IN_CANCER	19	19	0.209135	0	0.0795133	0	16.8366	0
REACTOME_TNF_RECEPTOR_SUPERFAMILY_TNFSF_MEMBERS_MEDIATING_NON_CANONICAL_NF_KB_PATHWAY	16	14	0.132618	0	0.204602	0	-9.41313	0
REACTOME_DEFECTIVE_CFTR_CAUSES_CYSTIC_FIBROSIS	11	11	0.100167	0	0.395338	0	-40.3318	0
REACTOME_LGI_ADAM_INTERACTIONS	14	14	0.0701223	0	0.157068	0	-11.1928	0
REACTOME_SURFACTANT_METABOLISM	16	16	0.0977831	0	-0.0951166	0	24.5721	0
REACTOME_HDR_THROUGH_SINGLE_STRAND_ANNEALING_SSA	15	15	0.175673	0	0.235807	0	-7.97671	0
REACTOME_HDR_THROUGH_HOMOLOGOUS_RECOMBINATION_HRR	22	22	0.185748	0	0.301488	0	-15.6481	0
REACTOME_OVARIAN_TUMOR_DOMAIN_PROTEASES	23	23	0.203738	0	0.142707	0	7.99271	0
REACTOME_METALLOPROTEASE_DUBS	15	15	0.148359	0	0.371529	0	-30.5699	0
REACTOME_RESOLUTION_OF_D_LOOP_STRUCTURES	15	15	0.135508	0	0.26088	0	-16.5979	0
REACTOME_RESOLUTION_OF_D_LOOP_STRUCTURES_THROUGH_SYNTHESIS_DEPENDENT_STRAND_ANNEALING_SDSA	11	11	0.121259	0	0.190334	0	-8.99391	0
REACTOME_NONHOMOLOGOUS_END_JOINING_NHEJ	22	22	0.362069	0	0.477822	0	-17.8916	0
REACTOME_HOMOLOGOUS_DNA_PAIRING_AND_STRAND_EXCHANGE	15	15	0.198487	0	0.261548	0	-8.45897	0
REACTOME_DNA_DOUBLE_STRAND_BREAK_RESPONSE	30	30	0.29911	0	0.386829	0	-12.6383	0
REACTOME_PROCESSING_OF_DNA_DOUBLE_STRAND_BREAK_ENDS	34	34	0.245748	0	0.423028	0	-25.4597	0
REACTOME_DNA_DAMAGE_RECOGNITION_IN_GG_NER	17	17	0.242632	0	0.34038	0	-13.5817	0
REACTOME_GLOBAL_GENOME_NUCLEOTIDE_EXCISION_REPAIR_GG_NER	37	37	0.271569	0	0.465291	0	-28.6337	0
REACTOME_DUAL_INCISION_IN_GG_NER	14	14	0.081274	0	0.429648	0	-48.0024	0
REACTOME_RNA_POLYMERASE_II_PRE_TRANSCRIPTION_EVENTS	57	53	0.308354	0	0.358243	0	-7.12943	0
REACTOME_FORMATION_OF_TC_NER_PRE_INCISION_COMPLEX	21	21	0.155287	0	0.433055	0	-38.9972	0
REACTOME_TRANSCRIPTION_COUPLED_NUCLEOTIDE_EXCISION_REPAIR_TC_NER	28	28	0.185616	0	0.439715	0	-36.075	0
REACTOME_DUAL_INCISION_IN_TC_NER	24	24	0.164874	0	0.435907	0	-38.1943	0
REACTOME_TRNA_PROCESSING_IN_THE_NUCLEUS	16	16	0.210159	0	0.279584	0	-9.38346	0
REACTOME_ERBB2_REGULATES_CELL_MOTILITY	12	12	0.0922344	0	-0.0945392	0	23.7871	0
REACTOME_TP53_REGULATES_TRANSCRIPTION_OF_CELL_CYCLE_GENES	37	37	0.275477	0	0.403257	0	-18.3815	0
REACTOME_NEUREXINS_AND_NEUROLIGINS	39	39	0.238627	0	0.17159	0	8.89076	0
REACTOME_PROTEIN_PROTEIN_INTERACTIONS_AT_SYNAPSES	47	47	0.253027	0	0.178735	0	9.90093	0
REACTOME_SIGNALING_BY_MODERATE_KINASE_ACTIVITY_BRAF_MUTANTS	32	29	0.212971	0	0.299603	0	-11.7846	0
REACTOME_SIGNALING_BY_BRAF_AND_RAF_FUSIONS	50	47	0.245317	0	0.161559	0	11.1033	0
REACTOME_ONCOGENIC_MAPK_SIGNALING	57	54	0.270617	0	0.141453	0	17.1586	0
REACTOME_ANTIMICROBIAL_PEPTIDES	71	15	0.0701499	0	0.183132	0	-14.5979	0
REACTOME_TP53_REGULATES_TRANSCRIPTION_OF_CASPASE_ACTIVATORS_AND_CASPASES	10	10	0.108641	0	0.170967	0	-8.07532	0
REACTOME_TP53_REGULATES_TRANSCRIPTION_OF_ADDITIONAL_CELL_CYCLE_GENES_WHOSE_EXACT_ROLE_IN_THE_P53_PATHWAY_REMAIN_UNCERTAIN	15	15	0.272246	0	0.418245	0	-21.1146	0
REACTOME_REGULATION_OF_TP53_ACTIVITY_THROUGH_ACETYLATION	13	13	0.2331	0	0.140823	0	12.1526	0
REACTOME_REGULATION_OF_TP53_EXPRESSION_AND_DEGRADATION	24	24	0.291017	0	0.11848	0	22.9387	0
REACTOME_SIGNALING_BY_MET	35	34	0.195678	0	0.0967043	0	12.8545	0
REACTOME_RNA_POLYMERASE_II_TRANSCRIBES_SNRNA_GENES	26	26	0.252819	0	0.361467	0	-15.2574	0
REACTOME_FORMATION_OF_THE_CORNIFIED_ENVELOPE	115	33	0.12896	0	0.184021	0	-7.16968	0
REACTOME_COPI_DEPENDENT_GOLGI_TO_ER_RETROGRADE_TRAFFIC	81	76	0.284359	0	0.354499	0	-9.92553	0
REACTOME_INTRA_GOLGI_TRAFFIC	24	23	0.0858742	0	0.154175	0	-8.80373	0
REACTOME_RETROGRADE_TRANSPORT_AT_THE_TRANS_GOLGI_NETWORK	27	27	0.122227	0	0.318365	0	-26.2844	0
REACTOME_DNA_REPLICATION_PRE_INITIATION	20	20	0.0246137	0	0.179113	0	-19.8667	0
REACTOME_MITOTIC_SPINDLE_CHECKPOINT	76	75	0.333297	0	0.229505	0	14.3324	0
REACTOME_CYCLIN_A:CDK2_ASSOCIATED_EVENTS_AT_S_PHASE_ENTRY	36	36	0.238222	0	0.313807	0	-10.3968	0
REACTOME_TRNA_PROCESSING	57	58	0.373259	0	0.298435	0	10.7182	0
REACTOME_EUKARYOTIC_TRANSLATION_INITIATION	33	33	0.377255	0	0.437426	0	-9.16695	0
REACTOME_RNA_POLYMERASE_I_TRANSCRIPTION_INITIATION	22	22	0.247558	0	0.314602	0	-9.24909	0
REACTOME_RNA_POLYMERASE_II_TRANSCRIPTION_PRE_INITIATION_AND_PROMOTER_OPENING	23	23	0.230366	0	0.337926	0	-14.8795	0
REACTOME_RNA_POLYMERASE_II_TRANSCRIPTION_TERMINATION	51	50	0.339924	0	0.389575	0	-7.27537	3.84615e-05
REACTOME_RNA_POLYMERASE_I_TRANSCRIPTION_TERMINATION	13	13	0.191339	0	0.302715	0	-15.0835	0
REACTOME_RNA_POLYMERASE_I_TRANSCRIPTION	26	26	0.223419	0	0.28531	0	-8.40676	0
REACTOME_DNA_DAMAGE_BYPASS	20	20	0.221417	0	0.312298	0	-12.4376	0
REACTOME_RESPONSE_TO_ELEVATED_PLATELET_CYTOSOLIC_CA2PLUS	85	78	0.326368	0	0.150017	0	23.8227	0
REACTOME_NUCLEOSOME_ASSEMBLY	20	20	0.181537	0	0.384497	0	-28.1599	0
REACTOME_RET_SIGNALING	14	14	0.166851	0	0.294702	0	-17.1791	0
REACTOME_TBC_RABGAPS	22	21	0.174417	0	0.10007	0	9.62721	0
REACTOME_AURKA_ACTIVATION_BY_TPX2	47	46	0.356955	0	0.227551	0	18.005	0
REACTOME_CARGO_RECOGNITION_FOR_CLATHRIN_MEDIATED_ENDOCYTOSIS	73	69	0.312703	0	0.1426	0	22.8525	0
REACTOME_CLATHRIN_MEDIATED_ENDOCYTOSIS	101	97	0.33758	0	0.169091	0	22.9373	0
REACTOME_NEURODEGENERATIVE_DISEASES	18	16	0.169222	0	0.104058	0	8.43575	0
REACTOME_TRANSCRIPTIONAL_REGULATION_BY_THE_AP_2_TFAP2_FAMILY_OF_TRANSCRIPTION_FACTORS	32	26	0.20877	0	0.123723	0	11.1145	0
REACTOME_VLDLR_INTERNALISATION_AND_DEGRADATION	11	11	0.260731	0	0.0672333	0	25.3412	0
REACTOME_SYNTHESIS_OF_ACTIVE_UBIQUITIN:_ROLES_OF_E1_AND_E2_ENZYMES	28	28	0.328966	0	0.268405	0	8.44763	3.84615e-05
REACTOME_E3_UBIQUITIN_LIGASES_UBIQUITINATE_TARGET_PROTEINS	22	22	0.273951	0	0.481974	0	-31.0382	0
REACTOME_MET_ACTIVATES_PTK2_SIGNALING	14	14	0.126353	0	0.243291	0	-15.3956	0
REACTOME_RAB_GEFS_EXCHANGE_GTP_FOR_GDP_ON_RABS	46	46	0.344261	0	0.249368	0	13.2294	0
REACTOME_PROTEIN_METHYLATION	14	14	0.196855	0	0.524123	0	-48.5785	0
REACTOME_TRANSCRIPTIONAL_REGULATION_BY_RUNX3	36	36	0.240619	0	0.295913	0	-7.5687	0
REACTOME_TRANSCRIPTIONAL_REGULATION_BY_RUNX1	78	77	0.29367	0	0.207996	0	11.6195	0
REACTOME_RUNX1_REGULATES_GENES_INVOLVED_IN_MEGAKARYOCYTE_DIFFERENTIATION_AND_PLATELET_FUNCTION	23	23	0.231782	0	0.104152	0	16.704	0
REACTOME_ESR_MEDIATED_SIGNALING	85	80	0.325107	0	0.175444	0	20.3266	0
REACTOME_RUNX1_REGULATES_TRANSCRIPTION_OF_GENES_INVOLVED_IN_DIFFERENTIATION_OF_HSCS	22	22	0.127457	0	0.228519	0	-13.2666	0
REACTOME_REGULATION_OF_RUNX2_EXPRESSION_AND_ACTIVITY	18	18	0.117264	0	0.217215	0	-13.0701	0
REACTOME_RUNX2_REGULATES_OSTEOBLAST_DIFFERENTIATION	13	12	0.0845809	0	0.231317	0	-19.1491	0
REACTOME_RUNX2_REGULATES_BONE_DEVELOPMENT	13	12	0.0845809	0	0.231317	0	-19.1491	0
REACTOME_REGULATION_OF_PTEN_STABILITY_AND_ACTIVITY	16	16	0.15231	0	0.283132	0	-17.4707	0
REACTOME_MITOCHONDRIAL_CALCIUM_ION_TRANSPORT	15	15	0.135547	0	0.3481	0	-28.8125	0
REACTOME_CRISTAE_FORMATION	26	28	0.345397	0	0.135037	0	28.4883	0
REACTOME_PROCESSING_OF_SMDT1	10	10	0.0715946	0	0.146453	0	-9.62516	0
REACTOME_TRANSCRIPTIONAL_REGULATION_BY_E2F6	21	21	0.303087	0	0.221299	0	11.1614	0
REACTOME_CARBOXYTERMINAL_POST_TRANSLATIONAL_MODIFICATIONS_OF_TUBULIN	39	36	0.154782	0	0.0983212	0	7.28853	0
REACTOME_ASSEMBLY_OF_ACTIVE_LPL_AND_LIPC_LIPASE_COMPLEXES	15	12	0.159847	0	0.0843235	0	9.74058	0
REACTOME_LDL_CLEARANCE	18	17	0.222004	0	0.162312	0	7.87353	0
REACTOME_PLASMA_LIPOPROTEIN_CLEARANCE	30	28	0.179104	0	0.11452	0	8.38523	0
REACTOME_TRIGLYCERIDE_METABOLISM	24	17	0.152326	0	-0.0831337	0	30.0764	0
REACTOME_GLYCOGEN_METABOLISM	10	10	0.129314	0	0.278788	0	-19.8512	0
REACTOME_TRANSCRIPTIONAL_REGULATION_BY_MECP2	36	36	0.172938	0	0.281274	0	-14.5236	0
REACTOME_SIGNALING_BY_NON_RECEPTOR_TYROSINE_KINASES	37	37	0.249254	0	0.145053	0	13.7823	0
REACTOME_SIGNALING_BY_NUCLEAR_RECEPTORS	102	94	0.325295	0	0.230601	0	13.0458	0
REACTOME_RAB_REGULATION_OF_TRAFFICKING	67	66	0.372302	0	0.301378	0	10.1663	0
REACTOME_ER_QUALITY_CONTROL_COMPARTMENT_ERQC	13	13	0.107211	0	0.174269	0	-8.69112	0
REACTOME_NOTCH3_INTRACELLULAR_DOMAIN_REGULATES_TRANSCRIPTION	12	12	0.182046	0	0.271858	0	-12.0347	0
REACTOME_NOTCH4_INTRACELLULAR_DOMAIN_REGULATES_TRANSCRIPTION	11	11	0.105894	0	0.301768	0	-26.0539	0
REACTOME_TICAM1_TRAF6_DEPENDENT_INDUCTION_OF_TAK1_COMPLEX	10	10	0.226398	0	0.28064	0	-7.36363	3.84615e-05
REACTOME_BIOSYNTHESIS_OF_SPECIALIZED_PRORESOLVING_MEDIATORS_SPMS	14	12	0.1337	0	-0.0853322	0	27.9428	0
REACTOME_INTERLEUKIN_1_SIGNALING	32	32	0.246826	0	0.19027	0	7.5446	0
REACTOME_REGULATION_OF_MECP2_EXPRESSION_AND_ACTIVITY	22	22	0.151809	0	0.305817	0	-20.6902	0
REACTOME_PEROXISOMAL_PROTEIN_IMPORT	33	32	0.185931	0	0.266645	0	-10.8103	0
REACTOME_BLOOD_GROUP_SYSTEMS_BIOSYNTHESIS	19	16	0.015407	0	0.0823646	0	-8.52631	0
REACTOME_NONSENSE_MEDIATED_DECAY_NMD	15	15	0.284819	0	0.432885	0	-21.6542	0
REACTOME_TRAF6_MEDIATED_NF_KB_ACTIVATION	15	15	0.182087	0	0.0650538	0	15.1107	0
REACTOME_NEGATIVE_REGULATORS_OF_DDX58_IFIH1_SIGNALING	21	21	0.268924	0	0.323922	0	-7.65982	0
REACTOME_TRAF6_MEDIATED_INDUCTION_OF_TAK1_COMPLEX_WITHIN_TLR4_COMPLEX	13	13	0.234585	0	0.330454	0	-13.2449	0
REACTOME_AUTOPHAGY	78	77	0.390622	0	0.314318	0	11.0738	0
REACTOME_FOXO_MEDIATED_TRANSCRIPTION_OF_CELL_DEATH_GENES	14	13	0.213953	0	0.0794054	0	17.4907	0
REACTOME_FOXO_MEDIATED_TRANSCRIPTION_OF_OXIDATIVE_STRESS_METABOLIC_AND_NEURONAL_GENES	16	16	0.0809829	0	0.209127	0	-16.6476	0
REACTOME_MICROAUTOPHAGY	17	17	0.281107	0	0.399382	0	-17.0199	0
REACTOME_TRANSCRIPTIONAL_REGULATION_OF_GRANULOPOIESIS	22	22	0.175586	0	0.231509	0	-7.41075	3.84615e-05
REACTOME_FOXO_MEDIATED_TRANSCRIPTION_OF_CELL_CYCLE_GENES	11	11	0.0463268	0	0.147695	0	-13.0064	0
REACTOME_LONG_TERM_POTENTIATION	16	16	0.12221	0	0.193473	0	-9.2851	0
REACTOME_ESTROGEN_DEPENDENT_NUCLEAR_EVENTS_DOWNSTREAM_OF_ESR_MEMBRANE_SIGNALING	20	18	0.179528	0	0.0964097	0	10.7666	0
REACTOME_MYD88_CASCADE_INITIATED_ON_PLASMA_MEMBRANE	56	56	0.322669	0	0.18678	0	18.4924	0
