# Supplementary material for: Set-Wise Differential Interaction between Copy Number Alterations and Gene Expressions of Lower-Grade Glioma Reveals Prognosis-Associated Pathways
Source: Entropy (Basel). 2020 Dec 18;22(12):1434. doi: 10.3390/e22121434 (PMC7765960; doi:10.3390/e22121434)
Supplement: Supplementary file 1 [file entropy-22-01434-s001.zip › Supplementary_Table_2.xlsx]

## Sheet: eu.perm.sig.re
Pathway Name	n.CNA	n.Express	IAS1	IAS1.pvalue	IAS2	IAS.pvalue	diffIAS	diffIAS.pvalue
KEGG_GALACTOSE_METABOLISM	16	15	0.04055	0	-0.11017	0	19.1993	0
KEGG_CYSTEINE_AND_METHIONINE_METABOLISM	29	25	0.106165	0	0.257185	0	-19.8767	0
KEGG_ARACHIDONIC_ACID_METABOLISM	24	18	0.0789193	0	-0.109431	0	23.9947	0
KEGG_SPLICEOSOME	68	68	0.115899	0	0.25825	0	-18.7699	0
KEGG_VASOPRESSIN_REGULATED_WATER_REABSORPTION	27	25	0.0451691	0	-0.114768	0	20.3783	0
BIOCARTA_AGR_PATHWAY	23	23	0.204303	0	0.140684	0	8.32972	0
BIOCARTA_ATM_PATHWAY	14	14	0.0596049	0	0.124802	0	-8.35323	0
BIOCARTA_CELL2CELL_PATHWAY	10	10	0.0375355	0	-0.183595	0	28.3502	0
BIOCARTA_NDKDYNAMIN_PATHWAY	13	13	0.0193202	0	-0.116705	0	17.3415	0
BIOCARTA_EIF_PATHWAY	16	16	0.10239	0	0.177485	0	-9.73156	0
BIOCARTA_PDGF_PATHWAY	12	12	0.0234466	0	-0.0666773	0	11.4577	0
BIOCARTA_SPRY_PATHWAY	11	11	0.127977	0	0.260086	0	-17.4631	0
BIOCARTA_TFF_PATHWAY	13	10	0.187034	0	0.114396	0	9.44315	0
SIG_PIP3_SIGNALING_IN_CARDIAC_MYOCTES	30	30	0.0452672	0	0.165755	0	-15.4924	0
SIG_CHEMOTAXIS	19	19	0.0503347	0	-0.0550473	3.84615e-05	13.3946	0
SIG_REGULATION_OF_THE_ACTIN_CYTOSKELETON_BY_RHO_GTPASES	23	22	0.0509181	0	-0.0686643	0	15.2047	0
PID_REELIN_PATHWAY	16	16	0.0499686	0	-0.0901513	0	17.8298	0
PID_P38_ALPHA_BETA_PATHWAY	22	22	0.069514	0	-0.0958172	0	21.0466	0
PID_RET_PATHWAY	14	14	0.0669071	0	0.122614	0	-7.14003	3.84615e-05
PID_ERBB1_RECEPTOR_PROXIMAL_PATHWAY	15	15	0.265858	0	0.172342	0	12.4856	0
PID_ERBB1_INTERNALIZATION_PATHWAY	25	25	0.0691668	0	0.133437	0	-8.24905	0
PID_IL2_STAT5_PATHWAY	17	16	0.0416238	0	-0.075982	0	14.956	0
PID_INSULIN_GLUCOSE_PATHWAY	15	15	-0.0556	0	0.0579444	3.84615e-05	-14.4342	0
PID_FGF_PATHWAY	38	34	0.104381	0	-0.075229	0	22.8746	0
REACTOME_SIGNALING_BY_RHO_GTPASES	281	274	0.150232	0	-0.0684593	0	27.9301	0
REACTOME_METABOLISM_OF_NON_CODING_RNA	23	23	0.172241	0	0.256417	0	-11.2122	0
REACTOME_DEVELOPMENTAL_BIOLOGY	645	463	0.0843097	0	-0.0912555	0	22.3522	0
REACTOME_XENOBIOTICS	24	17	0.0460931	0	-0.0573036	3.84615e-05	13.1421	0
REACTOME_SLBP_DEPENDENT_PROCESSING_OF_REPLICATION_DEPENDENT_HISTONE_PRE_MRNAS	10	10	0.153096	0	0.362257	0	-28.5938	0
REACTOME_RECRUITMENT_OF_NUMA_TO_MITOTIC_CENTROSOMES	68	64	0.112883	0	0.0579499	3.84615e-05	7.02887	3.84615e-05
REACTOME_NUCLEOTIDE_EXCISION_REPAIR	47	47	0.0996353	0	0.182787	0	-10.7808	0
REACTOME_FANCONI_ANEMIA_PATHWAY	31	31	0.169354	0	0.0875341	0	10.5707	0
REACTOME_DNA_REPAIR	158	158	0.175011	0	0.0744926	0	12.9781	0
REACTOME_CHROMOSOME_MAINTENANCE	31	30	0.159296	0	0.0792373	0	10.319	0
REACTOME_FORMATION_OF_INCISION_COMPLEX_IN_GG_NER	26	26	0.0682086	0	0.278716	0	-27.6799	0
REACTOME_ENDOSOMAL_SORTING_COMPLEX_REQUIRED_FOR_TRANSPORT_ESCRT	28	28	0.113467	0	0.171603	0	-7.53798	0
REACTOME_INFLAMMASOMES	14	14	0.111752	0	-0.108043	0	28.0243	0
NABA_PROTEOGLYCANS	17	16	0.0565417	0	-0.0572528	0	14.466	0
BIOCARTA_SM_PATHWAY	11	11	0.0344945	0	0.296456	0	-34.4288	0
REACTOME_CASPASE_ACTIVATION_VIA_DEATH_RECEPTORS_IN_THE_PRESENCE_OF_LIGAND	15	14	0.0319901	0	0.102229	0	-8.96353	0
REACTOME_FORMATION_OF_HIV_ELONGATION_COMPLEX_IN_THE_ABSENCE_OF_HIV_TAT	29	25	0.105071	0	0.325906	0	-29.5601	0
REACTOME_TRANSCRIPTION_OF_THE_HIV_GENOME	48	44	0.0238138	0	0.17324	0	-19.1987	0
REACTOME_HIV_ELONGATION_ARREST_AND_RECOVERY	22	18	0.0994408	0	0.228992	0	-16.9343	0
REACTOME_FCGAMMA_RECEPTOR_FCGR_DEPENDENT_PHAGOCYTOSIS	58	57	0.0798822	0	-0.069575	0	19.015	0
REACTOME_MOLECULES_ASSOCIATED_WITH_ELASTIC_FIBRES	31	30	0.151565	0	-0.0549766	0	26.3845	0
REACTOME_SYNTHESIS_OF_LEUKOTRIENES_LT_AND_EOXINS_EX	18	14	0.147455	0	-0.0755005	0	28.4682	0
REACTOME_SIGNALING_BY_ROBO_RECEPTORS	54	54	-0.0277482	0	-0.0957663	0	8.67386	0
REACTOME_BETA_OXIDATION_OF_VERY_LONG_CHAIN_FATTY_ACIDS	10	10	0.0551502	0	-0.0628019	0	14.996	0
REACTOME_FOLDING_OF_ACTIN_BY_CCT_TRIC	10	10	0.132179	0	0.309601	0	-23.7652	0
REACTOME_GLUTAMATE_BINDING_ACTIVATION_OF_AMPA_RECEPTORS_AND_SYNAPTIC_PLASTICITY	21	21	0.0706332	0	-0.0724398	0	18.1995	0
REACTOME_SUMOYLATION_OF_RNA_BINDING_PROTEINS	11	11	0.138793	0	0.244296	0	-13.9232	0
REACTOME_MITOPHAGY	22	21	0.147746	0	0.0835407	0	8.26675	0
REACTOME_PINK_PARKIN_MEDIATED_MITOPHAGY	19	18	0.154688	0	0.0956378	0	7.62028	0
REACTOME_VEGFR2_MEDIATED_VASCULAR_PERMEABILITY	18	18	0.113928	0	-0.0897025	0	25.9521	0
REACTOME_ANCHORING_OF_THE_BASAL_BODY_TO_THE_PLASMA_MEMBRANE	65	64	0.14256	0	0.0677952	0	9.6051	0
REACTOME_SIGNALING_BY_LIGAND_RESPONSIVE_EGFR_VARIANTS_IN_CANCER	10	10	0.195217	0	0.27528	0	-10.77	0
REACTOME_SURFACTANT_METABOLISM	16	16	0.0591644	0	-0.118918	0	22.6947	0
REACTOME_CARGO_CONCENTRATION_IN_THE_ER	21	19	0.149498	0	0.05605	3.84615e-05	12.0025	0
REACTOME_GLOBAL_GENOME_NUCLEOTIDE_EXCISION_REPAIR_GG_NER	37	37	0.125349	0	0.209367	0	-10.984	0
REACTOME_TRNA_MODIFICATION_IN_THE_NUCLEUS_AND_CYTOSOL	37	37	0.163815	0	0.30741	0	-19.3501	0
REACTOME_RNA_POLYMERASE_I_TRANSCRIPTION_INITIATION	22	22	0.0849555	0	0.159181	0	-9.573	0
REACTOME_RNA_POLYMERASE_II_TRANSCRIPTION_TERMINATION	51	50	0.0968475	0	0.283691	0	-24.7039	0
REACTOME_RNA_POLYMERASE_II_TRANSCRIPTION_ELONGATION	39	35	0.118232	0	0.213316	0	-12.4263	0
REACTOME_FATTY_ACID_METABOLISM	113	102	0.14451	0	-0.0823761	0	28.9646	0
