# Supplementary material for: Set-Wise Differential Interaction between Copy Number Alterations and Gene Expressions of Lower-Grade Glioma Reveals Prognosis-Associated Pathways
Source: Entropy (Basel). 2020 Dec 18;22(12):1434. doi: 10.3390/e22121434 (PMC7765960; doi:10.3390/e22121434)
Supplement: Supplementary file 1 [file entropy-22-01434-s001.zip › Supplementary_Table_3.xlsx]

## Sheet: man.perm.sig.re
Pathway Name	n.CNA	n.Express	IAS1	IAS1.pvalue	IAS2	IAS.pvalue	diffIAS	diffIAS.pvalue
KEGG_GALACTOSE_METABOLISM	16	15	0.0675484	0	-0.0695401	0	17.4358	0
KEGG_BETA_ALANINE_METABOLISM	19	19	0.0717787	0	-0.0900591	0	20.598	0
KEGG_SPLICEOSOME	68	68	0.184409	0	0.279312	0	-12.7486	0
KEGG_VASOPRESSIN_REGULATED_WATER_REABSORPTION	27	25	0.093536	0	-0.0969708	0	24.2655	0
KEGG_PANCREATIC_CANCER	41	41	0.261216	0	0.109898	0	19.9458	0
KEGG_MELANOMA	49	42	0.181151	0	0.102408	0	10.2103	0
BIOCARTA_ATM_PATHWAY	14	14	0.0882628	0	0.184056	0	-12.4046	0
BIOCARTA_CELL2CELL_PATHWAY	10	10	0.0473406	0	-0.1739	0	28.3259	0
BIOCARTA_NDKDYNAMIN_PATHWAY	13	13	0.031881	0	-0.078809	0	14.0783	0
BIOCARTA_MTOR_PATHWAY	13	13	0.0302274	0	0.121533	0	-11.67	0
BIOCARTA_PDGF_PATHWAY	12	12	0.0426083	0	-0.0672386	0	13.9653	0
BIOCARTA_EIF4_PATHWAY	13	13	0.0318064	0	0.137254	0	-13.4997	0
BIOCARTA_CARDIACEGF_PATHWAY	11	10	0.0645338	0	0.131674	0	-8.61216	0
BIOCARTA_SPRY_PATHWAY	11	11	0.115926	0	0.200932	0	-11.0801	0
SIG_PIP3_SIGNALING_IN_CARDIAC_MYOCTES	30	30	0.0331238	0	0.106488	0	-9.3662	0
SA_G1_AND_S_PHASES	13	13	0.16797	0	0.351626	0	-25.1079	0
SIG_INSULIN_RECEPTOR_PATHWAY_IN_CARDIAC_MYOCYTES	25	24	0.01765	0	0.100311	0	-10.5397	0
PID_BCR_5PATHWAY	36	36	0.0461042	0	-0.0749001	0	15.3879	0
PID_REELIN_PATHWAY	16	16	0.0461036	0	-0.110528	0	19.9518	0
PID_RET_PATHWAY	14	14	0.0662958	0	0.143217	0	-9.88156	0
PID_ARF6_PATHWAY	23	22	0.170494	0	0.0832658	0	11.2658	0
PID_TCPTP_PATHWAY	17	17	0.222303	0	0.164699	0	7.602	3.84615e-05
PID_AR_TF_PATHWAY	28	26	0.0513754	0	-0.0614207	3.84615e-05	14.3392	0
PID_FOXM1_PATHWAY	32	32	0.161603	0	0.0778772	0	10.7934	0
REACTOME_PROCESSING_OF_INTRONLESS_PRE_MRNAS	10	10	0.186446	0	0.373032	0	-25.8149	0
REACTOME_GAP_JUNCTION_DEGRADATION	11	11	0.0505075	0	0.104975	0	-6.96043	3.84615e-05
REACTOME_CELL_CYCLE	341	333	0.196033	0	0.0845089	0	14.4628	0
REACTOME_TRANSPORT_OF_MATURE_TRANSCRIPT_TO_CYTOPLASM	42	41	0.13498	0	0.206273	0	-9.32935	0
REACTOME_SLBP_DEPENDENT_PROCESSING_OF_REPLICATION_DEPENDENT_HISTONE_PRE_MRNAS	10	10	0.145288	0	0.294268	0	-19.9253	0
REACTOME_REGULATION_OF_BETA_CELL_DEVELOPMENT	21	20	-0.0133446	3.84615e-05	-0.111523	0	12.5264	0
REACTOME_CELL_CYCLE_MITOTIC	274	269	0.201776	0	0.0802212	0	15.7704	0
REACTOME_MRNA_SPLICING_MINOR_PATHWAY	23	23	0.155419	0	0.223509	0	-8.97261	0
REACTOME_NUCLEOTIDE_EXCISION_REPAIR	47	47	0.107844	0	0.219632	0	-14.604	0
REACTOME_NCAM1_INTERACTIONS	18	18	0.0482614	0	-0.137122	0	23.6564	0
REACTOME_MITOTIC_G2_G2_M_PHASES	108	104	0.18171	0	0.109123	0	9.42128	0
REACTOME_DNA_REPAIR	158	158	0.222738	0	0.151432	0	9.38804	0
REACTOME_HIV_LIFE_CYCLE	91	87	0.119018	0	0.242638	0	-16.2531	0
NABA_PROTEOGLYCANS	17	16	0.0546981	0	-0.0669196	0	15.4635	0
BIOCARTA_SM_PATHWAY	11	11	0.0944414	0	0.260045	0	-21.7696	0
REACTOME_CASPASE_ACTIVATION_VIA_DEATH_RECEPTORS_IN_THE_PRESENCE_OF_LIGAND	15	14	0.0646226	0	0.128906	0	-8.2433	0
REACTOME_FORMATION_OF_HIV_ELONGATION_COMPLEX_IN_THE_ABSENCE_OF_HIV_TAT	29	25	0.138234	0	0.295224	0	-20.9725	0
REACTOME_TRANSCRIPTION_OF_THE_HIV_GENOME	48	44	0.0685255	0	0.262808	0	-25.4594	0
REACTOME_ASSEMBLY_OF_THE_HIV_VIRION	14	14	0.128235	0	0.226195	0	-12.855	0
REACTOME_STING_MEDIATED_INDUCTION_OF_HOST_IMMUNE_RESPONSES	12	11	0.132501	0	0.0759803	0	7.25829	3.84615e-05
REACTOME_MOLECULES_ASSOCIATED_WITH_ELASTIC_FIBRES	31	30	0.129327	0	-0.0543889	3.84615e-05	23.4288	0
REACTOME_CELLULAR_RESPONSES_TO_STRESS	211	207	0.178497	0	0.106186	0	9.37692	0
REACTOME_ONCOGENE_INDUCED_SENESCENCE	30	30	0.189275	0	0.250743	0	-8.20598	0
REACTOME_SUMOYLATION	90	88	0.161416	0	0.0842657	0	9.95252	0
REACTOME_HATS_ACETYLATE_HISTONES	47	47	0.0954383	0	0.182148	0	-11.235	0
REACTOME_SIGNALING_BY_ROBO_RECEPTORS	54	54	0.0523362	0	-0.0526169	3.84615e-05	13.3399	0
REACTOME_FOLDING_OF_ACTIN_BY_CCT_TRIC	10	10	0.116354	0	0.223952	0	-14.0865	0
REACTOME_SUMOYLATION_OF_CHROMATIN_ORGANIZATION_PROTEINS	16	16	0.18941	0	0.24868	0	-7.90884	0
REACTOME_O_GLYCOSYLATION_OF_TSR_DOMAIN_CONTAINING_PROTEINS	35	35	0.0718816	0	-0.0714264	0	18.2294	0
REACTOME_DECTIN_1_MEDIATED_NONCANONICAL_NF_KB_SIGNALING	12	12	0.101607	0	-0.101388	0	25.8667	0
REACTOME_ANCHORING_OF_THE_BASAL_BODY_TO_THE_PLASMA_MEMBRANE	65	64	0.180847	0	0.0939916	0	11.2495	0
REACTOME_REGULATION_OF_TP53_ACTIVITY	88	88	0.20112	0	0.125879	0	9.8224	0
REACTOME_SURFACTANT_METABOLISM	16	16	0.0627423	0	-0.10059	0	20.7948	0
REACTOME_RNA_POLYMERASE_II_PRE_TRANSCRIPTION_EVENTS	57	53	0.110045	0	0.236806	0	-16.622	0
REACTOME_TRNA_MODIFICATION_IN_THE_NUCLEUS_AND_CYTOSOL	37	37	0.180507	0	0.294421	0	-15.3518	0
REACTOME_ERBB2_REGULATES_CELL_MOTILITY	12	12	0.140867	0	0.0795145	0	7.88935	3.84615e-05
REACTOME_TP53_REGULATES_TRANSCRIPTION_OF_CELL_CYCLE_GENES	37	37	0.173035	0	0.0662178	0	13.7754	0
REACTOME_KERATINIZATION	203	39	0.0422517	0	-0.0691975	0	14.1698	0
REACTOME_REGULATION_OF_TP53_EXPRESSION_AND_DEGRADATION	24	24	0.221256	0	0.0686855	0	19.8331	0
REACTOME_METABOLISM_OF_FAT_SOLUBLE_VITAMINS	30	23	0.0833394	0	-0.0920746	0	22.333	0
REACTOME_RNA_POLYMERASE_I_TRANSCRIPTION_INITIATION	22	22	0.100751	0	0.178364	0	-10.0571	0
REACTOME_RNA_POLYMERASE_II_TRANSCRIPTION_TERMINATION	51	50	0.147948	0	0.243058	0	-12.5692	0
REACTOME_RNA_POLYMERASE_I_TRANSCRIPTION_TERMINATION	13	13	0.084439	0	0.16026	0	-9.7796	0
REACTOME_DEATH_RECEPTOR_SIGNALLING	104	103	0.119862	0	0.0582036	0	7.8949	3.84615e-05
REACTOME_BASE_EXCISION_REPAIR_AP_SITE_FORMATION	12	12	0.199772	0	0.101152	0	12.8252	0
REACTOME_RNA_POLYMERASE_II_TRANSCRIPTION_ELONGATION	39	35	0.154718	0	0.246277	0	-12.1241	0
REACTOME_AURKA_ACTIVATION_BY_TPX2	47	46	0.197112	0	0.133465	0	8.31259	0
REACTOME_CARGO_RECOGNITION_FOR_CLATHRIN_MEDIATED_ENDOCYTOSIS	73	69	0.0941761	0	-0.0991701	0	24.6295	0
