# Supplementary material for: Set-Wise Differential Interaction between Copy Number Alterations and Gene Expressions of Lower-Grade Glioma Reveals Prognosis-Associated Pathways
Source: Entropy (Basel). 2020 Dec 18;22(12):1434. doi: 10.3390/e22121434 (PMC7765960; doi:10.3390/e22121434)
Supplement: Supplementary file 1 [file entropy-22-01434-s001.zip › Supplementary_Table_4.xlsx]

## Sheet: maha.perm.sig.re
Pathway Name	IAS1	IAS1.pvalue	IAS2	IAS2.pvalue	diffIAS	diffIAS.pvalue
KEGG_GLYCOLYSIS_GLUCONEOGENESIS	0.212666	0	0.0566954	3.84615e-05	20.2171	0
KEGG_CITRATE_CYCLE_TCA_CYCLE	0.253419	0	0.11743	0	17.9164	0
KEGG_PURINE_METABOLISM	0.23996	0	0.0725218	0	21.8522	0
KEGG_N_GLYCAN_BIOSYNTHESIS	0.270138	0	0.0876352	0	24.0198	0
KEGG_GLYCEROLIPID_METABOLISM	0.219238	0	0.0644538	0	20.1035	0
KEGG_BASAL_TRANSCRIPTION_FACTORS	0.176891	0	0.232139	0	-7.32432	3.84615e-05
KEGG_NUCLEOTIDE_EXCISION_REPAIR	0.174647	0	0.29505	0	-16.2077	0
KEGG_CALCIUM_SIGNALING_PATHWAY	0.23354	0	0.0827316	0	19.6841	0
KEGG_LYSOSOME	0.310274	0	-0.0962538	0	53.0043	0
KEGG_VASCULAR_SMOOTH_MUSCLE_CONTRACTION	0.256972	0	0.0554456	0	26.3321	0
KEGG_T_CELL_RECEPTOR_SIGNALING_PATHWAY	0.231923	0	0.0854844	0	19.1149	0
KEGG_GNRH_SIGNALING_PATHWAY	0.282808	0	0.0990863	0	24.295	0
KEGG_PATHWAYS_IN_CANCER	0.353436	0	-0.065205	0	55.1963	0
KEGG_RENAL_CELL_CARCINOMA	0.271362	0	0.110096	0	21.307	0
KEGG_CHRONIC_MYELOID_LEUKEMIA	0.286763	0	0.165212	0	16.2919	0
BIOCARTA_G1_PATHWAY	0.276995	0	0.116861	0	21.2102	0
BIOCARTA_G2_PATHWAY	0.251818	0	0.139915	0	14.7957	0
BIOCARTA_CELL2CELL_PATHWAY	0.0583235	0	-0.10741	0	21.1072	0
BIOCARTA_CELLCYCLE_PATHWAY	0.264136	0	0.169769	0	12.5871	0
BIOCARTA_EGF_PATHWAY	0.204063	0	-0.0853424	0	37.1459	0
BIOCARTA_HIVNEF_PATHWAY	0.212322	0	0.141039	0	9.34827	0
BIOCARTA_DEATH_PATHWAY	0.0977309	0	0.17642	0	-10.1896	0
BIOCARTA_MAPK_PATHWAY	0.299476	0	0.206602	0	12.6128	0
BIOCARTA_P53_PATHWAY	0.22892	0	0.305386	0	-10.4636	0
BIOCARTA_PDGF_PATHWAY	0.141538	0	-0.0618236	0	25.9558	0
BIOCARTA_ATRBRCA_PATHWAY	0.20137	0	0.122566	0	10.2827	0
BIOCARTA_HER2_PATHWAY	0.202655	0	0.092166	0	14.3586	0
BIOCARTA_IL1R_PATHWAY	0.230383	0	0.10194	0	16.8001	0
SIG_CD40PATHWAYMAP	0.255761	0	0.131718	0	16.3915	0
SIG_IL4RECEPTOR_IN_B_LYPHOCYTES	0.191042	0	0.0580746	0	17.1786	0
WNT_SIGNALING	0.222895	0	0.0623167	0	20.8643	0
PID_TCR_PATHWAY	0.149486	0	0.216731	0	-8.83934	0
PID_IL27_PATHWAY	0.0489957	0	0.130754	0	-10.4728	0
PID_AR_PATHWAY	0.288341	0	0.0567367	3.84615e-05	30.4715	0
PID_PS1_PATHWAY	0.242975	0	0.114893	0	16.8297	0
PID_CDC42_PATHWAY	0.278348	0	0.139318	0	18.4969	0
PID_CDC42_REG_PATHWAY	0.194314	0	0.106051	0	11.4752	0
PID_ARF6_PATHWAY	0.272866	0	0.14321	0	17.2394	0
PID_WNT_CANONICAL_PATHWAY	0.247899	0	0.107825	0	18.4038	0
PID_ANGIOPOIETIN_RECEPTOR_PATHWAY	0.174799	0	0.0668866	0	13.9211	0
PID_TXA2PATHWAY	0.170482	0	0.0863568	0	10.8688	0
PID_TELOMERASE_PATHWAY	0.300076	0	0.138744	0	21.5824	0
PID_REG_GR_PATHWAY	0.320972	0	0.243967	0	10.6342	0
PID_CERAMIDE_PATHWAY	0.226775	0	0.0784786	0	19.3207	0
PID_NEPHRIN_NEPH1_PATHWAY	0.150618	0	0.0744715	0	9.79873	0
PID_IL23_PATHWAY	0.0353655	0	0.105524	0	-8.95737	0
PID_ERBB1_INTERNALIZATION_PATHWAY	0.198578	0	0.111239	0	11.3717	0
PID_BETA_CATENIN_NUC_PATHWAY	0.292306	0	0.10737	0	24.5466	0
PID_RAC1_REG_PATHWAY	0.179418	0	0.0729408	0	13.7541	0
PID_SYNDECAN_3_PATHWAY	0.156763	0	0.0754188	0	10.477	0
PID_TAP63_PATHWAY	0.225142	0	0.149726	0	9.93118	0
PID_BARD1_PATHWAY	0.32257	0	0.216989	0	14.4789	0
PID_P53_REGULATION_PATHWAY	0.376666	0	0.275063	0	14.4556	0
PID_TOLL_ENDOGENOUS_PATHWAY	0.0382359	0	0.131185	0	-11.8975	0
PID_MAPK_TRK_PATHWAY	0.2017	0	0.095709	0	13.7781	0
PID_RB_1PATHWAY	0.30295	0	0.0899947	0	28.2578	0
PID_FAK_PATHWAY	0.290708	0	0.111913	0	23.7409	0
REACTOME_DEVELOPMENTAL_BIOLOGY	0.088819	0	-0.107957	0	25.0714	0
REACTOME_CELL_CYCLE	0.34724	0	-0.0683108	0	54.6956	0
REACTOME_SULFUR_AMINO_ACID_METABOLISM	0.225177	0	0.114741	0	14.458	0
REACTOME_ANTIVIRAL_MECHANISM_BY_IFN_STIMULATED_GENES	0.351805	0	0.173784	0	24.3734	0
REACTOME_TERMINATION_OF_O_GLYCAN_BIOSYNTHESIS	0.0176435	0	0.0980364	0	-10.2487	0
REACTOME_GLYCOSPHINGOLIPID_METABOLISM	0.277829	0	-0.0752222	0	45.8031	0
REACTOME_SIGNALING_BY_NOTCH4	0.190244	0	0.126364	0	8.32367	0
REACTOME_PRE_NOTCH_PROCESSING_IN_GOLGI	0.105828	0	-0.0786806	0	23.5013	0
REACTOME_DOWNREGULATION_OF_TGF_BETA_RECEPTOR_SIGNALING	0.189017	0	0.122491	0	8.66153	0
REACTOME_TGF_BETA_RECEPTOR_SIGNALING_ACTIVATES_SMADS	0.200427	0	0.102011	0	12.8017	0
REACTOME_PI_METABOLISM	0.262146	0	0.104322	0	20.7888	0
REACTOME_HEPARAN_SULFATE_HEPARIN_HS_GAG_METABOLISM	0.141767	0	0.0667423	0	9.63655	0
REACTOME_DOWNSTREAM_TCR_SIGNALING	0.1423	0	0.20162	0	-7.76492	0
REACTOME_AKT_PHOSPHORYLATES_TARGETS_IN_THE_CYTOSOL	0.230272	0	0.0623832	0	21.8432	0
REACTOME_RECRUITMENT_OF_NUMA_TO_MITOTIC_CENTROSOMES	0.338187	0	0.113941	0	30.1728	0
REACTOME_MUSCLE_CONTRACTION	0.323355	0	-0.0926942	0	54.3948	0
REACTOME_MRNA_SPLICING	0.454011	0	0.0739595	0	52.7815	0
REACTOME_DEADENYLATION_OF_MRNA	0.305953	0	0.374222	0	-9.80963	0
REACTOME_TAK1_ACTIVATES_NFKB_BY_PHOSPHORYLATION_AND_ACTIVATION_OF_IKKS_COMPLEX	0.197597	0	0.141125	0	7.38525	3.84615e-05
REACTOME_CHROMOSOME_MAINTENANCE	0.287628	0	0.342975	0	-7.80746	3.84615e-05
REACTOME_N_GLYCAN_TRIMMING_IN_THE_ER_AND_CALNEXIN_CALRETICULIN_CYCLE	0.210297	0	0.297541	0	-11.8527	0
REACTOME_IKK_COMPLEX_RECRUITMENT_MEDIATED_BY_RIP1	0.205209	0	0.270076	0	-8.73436	0
REACTOME_FORMATION_OF_INCISION_COMPLEX_IN_GG_NER	0.179624	0	0.296345	0	-15.7353	0
REACTOME_MEIOTIC_RECOMBINATION	0.153639	0	0.215809	0	-8.17676	0
REACTOME_DNA_REPLICATION	0.259931	0	0.123273	0	18.0489	0
REACTOME_ACTIVATION_OF_ATR_IN_RESPONSE_TO_REPLICATION_STRESS	0.0726209	0	0.165161	0	-11.9289	0
REACTOME_S_PHASE	0.292032	0	0.129707	0	21.6315	0
BIOCARTA_LIS1_PATHWAY	0.181999	0	-0.116822	0	38.2748	0
BIOCARTA_EFP_PATHWAY	0.20886	0	0.275575	0	-9.00432	0
REACTOME_FORMATION_OF_THE_EARLY_ELONGATION_COMPLEX	0.225813	0	0.389482	0	-23.0374	0
REACTOME_CASPASE_ACTIVATION_VIA_DEATH_RECEPTORS_IN_THE_PRESENCE_OF_LIGAND	0.0886455	0	0.209165	0	-15.6726	0
REACTOME_TRANSLOCATION_OF_SLC2A4_GLUT4_TO_THE_PLASMA_MEMBRANE	0.264021	0	0.122402	0	18.7188	0
REACTOME_METHYLATION	0.119885	0	0.202749	0	-10.8108	0
REACTOME_ZBP1_DAI_MEDIATED_INDUCTION_OF_TYPE_I_IFNS	0.18237	0	0.0885008	0	12.1526	0
REACTOME_POST_TRANSLATIONAL_MODIFICATION:_SYNTHESIS_OF_GPI_ANCHORED_PROTEINS	0.157784	0	0.0902525	0	8.71311	0
REACTOME_MTOR_SIGNALLING	0.277871	0	0.0704784	0	27.274	0
REACTOME_REGULATION_OF_CHOLESTEROL_BIOSYNTHESIS_BY_SREBP_SREBF	0.252279	0	0.173882	0	10.4355	0
REACTOME_SIGNALING_BY_NTRKS	0.316374	0	0.106293	0	28.0535	0
REACTOME_HIV_ELONGATION_ARREST_AND_RECOVERY	0.21233	0	0.306534	0	-12.839	0
REACTOME_CYTOSOLIC_SENSORS_OF_PATHOGEN_ASSOCIATED_DNA	0.24462	0	0.169968	0	9.9112	0
REACTOME_SIGNALING_BY_CYTOSOLIC_FGFR1_FUSION_MUTANTS	0.238288	0	0.134884	0	13.6189	0
REACTOME_SIGNALING_BY_NTRK1_TRKA	0.312257	0	0.185076	0	17.2461	0
REACTOME_P75NTR_SIGNALS_VIA_NF_KB	0.0722285	0	0.182989	0	-14.3138	0
REACTOME_COBALAMIN_CBL_VITAMIN_B12_TRANSPORT_AND_METABOLISM	0.135751	0	0.245663	0	-14.5016	0
REACTOME_METABOLISM_OF_WATER_SOLUBLE_VITAMINS_AND_COFACTORS	0.274113	0	0.173998	0	13.3996	0
REACTOME_TCF_DEPENDENT_SIGNALING_IN_RESPONSE_TO_WNT	0.346247	0	0.108824	0	31.99	0
REACTOME_MOLECULES_ASSOCIATED_WITH_ELASTIC_FIBRES	0.176991	0	0.115338	0	8.00288	0
REACTOME_TRANSCRIPTIONAL_ACTIVATION_OF_MITOCHONDRIAL_BIOGENESIS	0.248544	0	0.0948031	0	20.1619	0
REACTOME_SELENOAMINO_ACID_METABOLISM	0.165402	0	0.234234	0	-9.10863	0
REACTOME_REGULATION_OF_PLK1_ACTIVITY_AT_G2_M_TRANSITION	0.314318	0	0.151272	0	21.9544	0
REACTOME_STIMULI_SENSING_CHANNELS	0.276718	0	-0.072696	0	45.3277	0
REACTOME_FCERI_MEDIATED_NF_KB_ACTIVATION	0.224105	0	0.145964	0	10.2809	0
REACTOME_HATS_ACETYLATE_HISTONES	0.349811	0	0.253069	0	13.529	0
REACTOME_WNT_LIGAND_BIOGENESIS_AND_TRAFFICKING	0.149476	0	0.0725489	0	9.89576	0
REACTOME_DEFECTS_IN_COBALAMIN_B12_METABOLISM	0.119853	0	0.255092	0	-17.8315	0
REACTOME_DEFECTS_IN_VITAMIN_AND_COFACTOR_METABOLISM	0.161375	0	0.22772	0	-8.76017	0
REACTOME_DETOXIFICATION_OF_REACTIVE_OXYGEN_SPECIES	0.21662	0	0.0683947	0	19.2518	0
REACTOME_CELLULAR_RESPONSE_TO_HEAT_STRESS	0.367932	0	0.224922	0	19.9617	0
REACTOME_DISEASES_ASSOCIATED_WITH_N_GLYCOSYLATION_OF_PROTEINS	0.217086	0	0.0997038	0	15.3095	0
REACTOME_CENTROSOME_MATURATION	0.352836	0	0.128017	0	30.4711	0
REACTOME_IRE1ALPHA_ACTIVATES_CHAPERONES	0.319743	0	0.214635	0	14.3921	0
REACTOME_BETA_CATENIN_INDEPENDENT_WNT_SIGNALING	0.253494	0	0.173661	0	10.6293	0
REACTOME_GLYOXYLATE_METABOLISM_AND_GLYCINE_DEGRADATION	0.176759	0	0.0678174	0	14.0591	0
REACTOME_SUMOYLATION_OF_TRANSCRIPTION_COFACTORS	0.315788	0	0.2132	0	14.0245	0
REACTOME_EPHRIN_SIGNALING	0.142623	0	0.0705781	0	9.25807	0
REACTOME_ACTIVATION_OF_NMDA_RECEPTORS_AND_POSTSYNAPTIC_EVENTS	0.194547	0	0.0773429	0	15.1826	0
REACTOME_INTERLEUKIN_1_FAMILY_SIGNALING	0.31426	0	0.1461	0	22.6178	0
REACTOME_OTHER_INTERLEUKIN_SIGNALING	0.320637	0	-0.0793453	0	52.3019	0
REACTOME_INTERLEUKIN_2_FAMILY_SIGNALING	0.0587332	0	0.177995	0	-15.3794	0
REACTOME_ASYMMETRIC_LOCALIZATION_OF_PCP_PROTEINS	0.0580808	0	-0.0681756	0	16.0546	0
REACTOME_CHROMATIN_ORGANIZATION	0.423094	0	-0.117196	0	72.2798	0
REACTOME_O_GLYCOSYLATION_OF_TSR_DOMAIN_CONTAINING_PROTEINS	0.0909469	0	-0.0891456	0	22.9315	0
REACTOME_MITOCHONDRIAL_TRANSLATION	0.427299	0	0.0896335	0	46.5676	0
REACTOME_HEDGEHOG_OFF_STATE	0.208433	0	0.0997344	0	14.1546	0
REACTOME_C_TYPE_LECTIN_RECEPTORS_CLRS	0.262248	0	0.116229	0	19.272	0
REACTOME_TP53_REGULATES_METABOLIC_GENES	0.284273	0	0.11065	0	23.0125	0
REACTOME_REGULATION_OF_TP53_ACTIVITY	0.35692	0	0.116272	0	32.5786	0
REACTOME_TP53_REGULATES_TRANSCRIPTION_OF_CELL_DEATH_GENES	0.195233	0	0.118044	0	10.0542	0
REACTOME_FRS_MEDIATED_FGFR1_SIGNALING	0.110656	0	0.222617	0	-14.641	0
REACTOME_SIGNALING_BY_FGFR2_IN_DISEASE	0.174483	0	0.11713	0	7.44346	3.84615e-05
REACTOME_RHO_GTPASES_ACTIVATE_WASPS_AND_WAVES	0.260896	0	0.074233	0	24.4704	0
REACTOME_CONSTITUTIVE_SIGNALING_BY_AKT1_E17K_IN_CANCER	0.237282	0	0.108048	0	16.9426	0
REACTOME_LGI_ADAM_INTERACTIONS	0.100701	0	0.171907	0	-9.21768	0
REACTOME_UB_SPECIFIC_PROCESSING_PROTEASES	0.391454	0	0.123223	0	36.7834	0
REACTOME_OVARIAN_TUMOR_DOMAIN_PROTEASES	0.203252	0	0.147775	0	7.27087	3.84615e-05
REACTOME_DNA_DOUBLE_STRAND_BREAK_REPAIR	0.343448	0	0.139637	0	27.6121	0
REACTOME_DNA_DOUBLE_STRAND_BREAK_RESPONSE	0.265053	0	0.20447	0	8.1452	0
REACTOME_DUAL_INCISION_IN_GG_NER	0.0822772	0	0.279969	0	-26.0557	0
REACTOME_TRNA_MODIFICATION_IN_THE_NUCLEUS_AND_CYTOSOL	0.302513	0	0.19838	0	14.1256	0
REACTOME_PROTEIN_PROTEIN_INTERACTIONS_AT_SYNAPSES	0.262793	0	-0.0554243	0	41.2183	0
REACTOME_TP53_REGULATES_TRANSCRIPTION_OF_DEATH_RECEPTORS_AND_LIGANDS	0.078344	0	0.194271	0	-15.0183	0
REACTOME_TP53_REGULATES_TRANSCRIPTION_OF_GENES_INVOLVED_IN_G2_CELL_CYCLE_ARREST	0.207571	0	0.15459	0	6.95781	3.84615e-05
REACTOME_TP53_REGULATES_TRANSCRIPTION_OF_ADDITIONAL_CELL_CYCLE_GENES_WHOSE_EXACT_ROLE_IN_THE_P53_PATHWAY_REMAIN_UNCERTAIN	0.27381	0	0.336649	0	-8.80409	0
REACTOME_REGULATION_OF_TP53_EXPRESSION_AND_DEGRADATION	0.31043	0	0.119722	0	25.489	0
REACTOME_MITOTIC_PROPHASE	0.31985	0	0.264522	0	7.6848	3.84615e-05
REACTOME_SWITCHING_OF_ORIGINS_TO_A_POST_REPLICATIVE_STATE	0.290413	0	0.158119	0	17.7223	0
REACTOME_G1_S_DNA_DAMAGE_CHECKPOINTS	0.212174	0	0.116353	0	12.5164	0
REACTOME_TRNA_PROCESSING	0.378478	0	0.152421	0	31.0691	0
REACTOME_RNA_POLYMERASE_I_PROMOTER_ESCAPE	0.209394	0	0.295285	0	-11.6584	0
REACTOME_RNA_POLYMERASE_II_TRANSCRIPTION_TERMINATION	0.352708	0	0.259093	0	13.1299	0
REACTOME_RNA_POLYMERASE_I_TRANSCRIPTION_TERMINATION	0.207403	0	0.30359	0	-13.0812	0
REACTOME_RNA_POLYMERASE_II_TRANSCRIPTION_ELONGATION	0.281641	0	0.18993	0	12.343	0
REACTOME_NUCLEOSOME_ASSEMBLY	0.176211	0	0.279537	0	-13.8554	0
REACTOME_RET_SIGNALING	0.130086	0	0.292378	0	-21.6304	0
REACTOME_TRANSCRIPTIONAL_REGULATION_BY_RUNX3	0.235619	0	0.170854	0	8.58232	3.84615e-05
REACTOME_REGULATION_OF_RUNX2_EXPRESSION_AND_ACTIVITY	0.152142	0	0.0894597	0	8.0806	3.84615e-05
REACTOME_SIGNALING_BY_ERYTHROPOIETIN	0.116372	0	0.174589	0	-7.55501	3.84615e-05
REACTOME_SIGNALING_BY_TGF_BETA_FAMILY_MEMBERS	0.273349	0	0.111071	0	21.4541	0
REACTOME_REGULATION_OF_EXPRESSION_OF_SLITS_AND_ROBOS	0.250149	0	0.149931	0	13.2703	0
REACTOME_INTERLEUKIN_1_SIGNALING	0.252788	0	0.151977	0	13.3622	0
REACTOME_PEROXISOMAL_PROTEIN_IMPORT	0.203115	0	0.117631	0	11.1495	0
REACTOME_TRIF_TICAM1_MEDIATED_TLR4_SIGNALING	0.342131	0	0.215868	0	17.4207	0
REACTOME_NEGATIVE_REGULATION_OF_NMDA_RECEPTOR_MEDIATED_NEURONAL_TRANSMISSION	0.167229	0	0.0713149	0	12.3657	0
REACTOME_FOXO_MEDIATED_TRANSCRIPTION_OF_CELL_CYCLE_GENES	0.06234	0	0.114057	0	-6.62041	3.84615e-05
